# Supplementary material for: Global Microarray Analysis of Carbohydrate Use in Alkaliphilic Hemicellulolytic Bacterium Bacillus sp. N16-5
Source: PLoS One. 2013 Jan 10;8(1):e54090. doi: 10.1371/journal.pone.0054090 (PMC3542313; doi:10.1371/journal.pone.0054090)
Supplement: Dataset S2 — Gene and protein sequences involved in this study. (TXT) [file pone.0054090.s003.txt]

>fructose operon of alkaline Bacillus sp. N16-5
ATGTTAACTTATGAACGACATGAAGCCATTTTACAACTGCTAGAGAAACAAAAGATCGCTAAGCTTGCGGAATTAGTTAATGAGACAGGTGCTTCTGAGTCAACGATACGCAGAGACTTAACGATTCTAGAGAATGAGAAAAAAATAAAGCGTATTCATGGTGGGGCTTCACTGCTAAAAAGAAAAGTAGAAGAACCGTCCATGATAGAAAAACAGCAACAATTCACTGTAGAGAAACAACAAATGGGTGAAAAGGCTGCTGGATTTATAAAGGATGGCGACAGCTTATTTATTGATGCTGGGACATCTACACAGGCAATTCTTCCTTACATTAAGGCAAAAGATGTCGTCATTGTAACGAATGGCCTCAATATTATTGAGGAAGCCATTAATCTTAACTTTCGTACGTATGTGCTTGGGGGATATGTCAAATCAGGTACCCATGCTTTTGTTGGTAAAGGAGCTGTAGAAGCCATCCAACAATTTCAATTTGACAAAGCTTTCATCGGAACAAACGGTGTCGACTTAAATTTTGGTTATTCCACGCCGGACCCGGAAGAAGCGCAAATTAAACATTTAGCAATTAAACAATCTAACCATTCATTTGTTTTAGCAGATTCATCAAAATTCGGTGATGTCACGTTCGCAAAATTTGCAGACTTAAATGAAGCCGTTCTCATTACGACGGAAGGCGATGATGATGAATTTTTTAAAAAGCTCAAACAAATAGTGACACTTGAGGTGGTGAAGGACGATGATATATACAGTAACCATTAATCCATCTATTGATTATTTAGTGAATGTAGACAATTTTCAATTAGGTGAAACAAACCGTGTAGCAACTCAGAACATGGTGCCAGGAGGAAAAGGAATTAACGTTTCAAAAGTCTTAAAAAATTTCGGCATGGCGTCTGTAGCTTTAGGATTTACAGCAGGATTTACCGGTCAGTATCTTAAGCAGGAACTCATAAAAGAAGGTGTTGATTGCCAGTTTATCGATACACCGGGCCATACACGAATTAATGTAAAACTAAAAACAGAAACAGCGACAGAAACAGAAATTAATGGCGTCGCTCCAGATATTAAACAAGAGCATATTGATCAACTATTTCAACAACTTGATAAACTGCAAAAAGGTGATCTACTTGTCTTGTCTGGAAGTCTACCAACTGTATTAGAAGCCGATCTCTATATGAAACTTATTGATCATGCTAAAAAGAAACAGGCGCACGTCCTCGCTGACACGAGCGGTGAACCGCTGAGACATGTTTTGAAAGCGTCTCCGTTTCTGATTAAACCGAATGAGAAAGAATTGCAGTATTTATATGAAGGACAAATTACTGATCTTGATTCAGCTATCGAATTTGCTCAAAAAGCGATTGAAGATGGTGCTGAGCATGTGTTAGTCTCTATGGCTGATAAAGGTGCTGCATTAGTTTCACAAACTCAGGTATATACCGCTACTGTCCCAAAAGGTACTGTCAAAAACTCTGTTGGTGCAGGGGATTCAATGGTAGCCGGTTTTATATATGCTTACTCCCAGTCACGCGATTTACAGGAAGCTTTTCGCTTTAGTGTTGCGGCTGGAAGTGCTACAGCTTTCTCCGATGGTATGTGTACCGAAGAGAAAGTCAAGTCATTATTATCTCATATTTCTATTAAAACAAGAAAGAAAGGGTGATTACGATGAGAATTACTGAATTATTAACGAAAGAGACTATTTTGCTAGATTTAACTTCAACATCTAAAGACGCTGTCGTTGATGAATTGGCGGAAAAACTAGACGCTGCTGGGAAGTTAAGTGATAAAAAACTTTTCATAAAAGAGATTCATAATCGTGAAAGTCAAAGCTCAACAGGAATAGGCGATGGGGTGGCTATTCCTCATGCCAAAACGAAAGCAGTAAAAGATCCAGCTATCGTATTTGGCCGCTCAAAAGAAGGTATTGATTATGAAGCACTAGATGGTGAAAAAAGCCATTTATTCTTTATGATTGCGGCGAGCGATGGTGCAAATGAAGTCCATCTTCAAGCGCTTTCTCGCCTTTCCACATTGCTCATGGATGAGGAATTTCGTAGTACATTAATGGAAGCGCGTTCAATTTCGGATGTTCTAACTGCAGTGAACAAGAAAGAAAAAGAAAAACTGGACGCGGTAGAAAAAGAAACAGCAACTGCGCCAAGCGCAAACCGTCCATATTTTGTTGCAGTGACAGGGTGTCCAACGGGTATTGCTCATACGTATATGGCAGCTGATGGGCTAAAAGATAAAGCTAAAGAGCTAGGTTATGATATTAAAGTTGAAACAAATGGATCTGATGGCGTCAGAAATAAACTTACTGCTCAAGATATTGAACGGGCTGATGCTGTCATTATCGCAGCGGATACTGAGGTAGAAAAAGCACGATTCTCAGGGAAAAAGCTTATTAGTGCACCAGTAACGGCAGGCATTCGACGTCCAGCTGAATTATTAAAACAAGCGGCTGCAGGTGATGCTAAAGTTTATCAAGCAGATAGTAAAGAATCAGGAAGTTCTAGTGAAGAAGATAAGCGTCCAGCTTTTTATCGTCACTTAATGAATGGGGTTTCAAACATGCTCCCATTCGTTGTCGGAGGCGGGATTCTCATTGCCTTATCGTTCTTCTTTGAAGATCAAGTAGAAGGCGTAAGAACGCCGTTTGGCGACATCTTAATGGAAATTGGTGGCGCGAATGCCTTTTCTCTTATGGTACCAGTGTTAGCTGCATTTATAGCTCGAAGTATCGCTGATCGGCCTGGGTTTGCTGCTGGTATGGTCGGGGGACTGATGGCTAGTAATGGAGACGCCGGTTTCTTAGGTGGTATTATCGCTGGTTTCTTAGCTGGATATTTAGTTGTAGCTCTCAGAAAAGCATTCGCTTTCGTTCCACAGTCGTTAGATGGCATTAAAACGATTCTGTTATTACCGTTATTTGGTATTTTTACTACTGGTCTTATCATGTATTTCATCGTGACACCTTTAGCTGATGTCCAAGGAGGACTCGTTAACTGGCTTGAAGGATTAGGCACAGGAAACATCGTATTATTAGGCATTTTGTTAGGGGCCATGATGGCGATTGACATGGGTGGTCCAATAAATAAAGCAGCATACACGTTTGGTATTGCCATGATTGCTGCTGGTAATTTAGAACCTCATGCGGCCATAATGGCAGGTGGTATGGTGCCACCGTTAGGTATTGCATTTGCAACGACGTTCTTTAAAAATAAATTTACGAAGCAAGAAAAGGAAGCAGGGAAAACGAACTATGTCCTCGGTGCCTCATTTATTACAGAAGGGGCGATTCCATTTGCTGCTTCTGATCCAGGACGAGTCATTCCGGCTATTGTTGCAGGTTCAGCGGTTGCTGGTGGTTTATCAATGTTATTCGGTAACGCGACAGAAGCACCACACGGCGGCGCTTTCGTCATATTACTTGTTAATAACTGGCCGATGTATATCGTTGCCATCTTAGCAGGAGCAGCCGTAACAGCTACGTTGCTTGGAATATTAAAGAAAAAAGTAGTTTAA
>orf_3541 [protein=FruR, transcriptional regulator]
MLTYERHEAILQLLEKQKIAKLAELVNETGASESTIRRDLTILENEKKIK
RIHGGASLLKRKVEEPSMIEKQQQFTVEKQQMGEKAAGFIKDGDSLFIDA
GTSTQAILPYIKAKDVVIVTNGLNIIEEAINLNFRTYVLGGYVKSGTHAF
VGKGAVEAIQQFQFDKAFIGTNGVDLNFGYSTPDPEEAQIKHLAIKQSNH
SFVLADSSKFGDVTFAKFADLNEAVLITTEGDDDEFFKKLKQIVTLEVVK
DDDIYSNH
>orf_3542 [protein=PTS system: fructose-specific enzyme II, BC component] 
MIYTVTINPSIDYLVNVDNFQLGETNRVATQNMVPGGKGINVSKVLKNFG
MASVALGFTAGFTGQYLKQELIKEGVDCQFIDTPGHTRINVKLKTETATE
TEINGVAPDIKQEHIDQLFQQLDKLQKGDLLVLSGSLPTVLEADLYMKLI
DHAKKKQAHVLADTSGEPLRHVLKASPFLIKPNEKELQYLYEGQITDLDS
AIEFAQKAIEDGAEHVLVSMADKGAALVSQTQVYTATVPKGTVKNSVGAG
DSMVAGFIYAYSQSRDLQEAFRFSVAAGSATAFSDGMCTEEKVKSLLSHI
SIKTRKKG
>orf_3543 [protein=FruK, phosphofructokinase]
MRITELLTKETILLDLTSTSKDAVVDELAEKLDAAGKLSDKKLFIKEIHN
RESQSSTGIGDGVAIPHAKTKAVKDPAIVFGRSKEGIDYEALDGEKSHLF
FMIAASDGANEVHLQALSRLSTLLMDEEFRSTLMEARSISDVLTAVNKKE
KEKLDAVEKETATAPSANRPYFVAVTGCPTGIAHTYMAADGLKDKAKELG
YDIKVETNGSDGVRNKLTAQDIERADAVIIAADTEVEKARFSGKKLISAP
VTAGIRRPAELLKQAAAGDAKVYQADSKESGSSSEEDKRPAFYRHLMNGV
SNMLPFVVGGGILIALSFFFEDQVEGVRTPFGDILMEIGGANAFSLMVPV
LAAFIARSIADRPGFAAGMVGGLMASNGDAGFLGGIIAGFLAGYLVVALR
KAFAFVPQSLDGIKTILLLPLFGIFTTGLIMYFIVTPLADVQGGLVNWLE
GLGTGNIVLLGILLGAMMAIDMGGPINKAAYTFGIAMIAAGNLEPHAAIM
AGGMVPPLGIAFATTFFKNKFTKQEKEAGKTNYVLGASFITEGAIPFAAS
DPGRVIPAIVAGSAVAGGLSMLFGNATEAPHGGAFVILLVNNWPMYIVAI
LAGAAVTATLLGILKKKVV


>mannose operon of alkaline Bacillus sp. N16-5
ATGAATCAGCGACAAAATGAACTACTTAAGCTTTTACTTATGAAAGAACAACAAACGATCCAAATTAAAGAGTTGGCTGAACAAGTAGGATGTGCGGAAAAAACAGTGCGTAATGATCTGGATCGCTTGGCGTCCTACTTACAAGAACACTTCGAGGCTTCTCTCATCCGTAAGCCCGGTCTCGGTATTGACATCCATATTAGTCAAAACGAACGACTGAAGCTATTAAACACCCTCTTATTAAACGAACCTAAAAGGCAAGATGAACGCGTGTTGGAAATGACGTATGACGTATTAACGAGCGAAAAAGCGAAAACTTTACAGGAGTGGGCCGACCGCTACTACGTGTCAAAGGCAGTCGTTAAATCTGACTTAATTACCATCACGAGCTGGCTCCAAAAGTTTCATTTAAATCTCGTGTCCAAACAACGCCTAGGCCATGTGGTCGAAGGGACGGAATTACATAAGCGAAACGCCTTAGCCCGTTTACCCGAGCTCATTCCAAATGCCTCACGACCGAACGTCATATTGGATTTATTCATGCCTTATGAAATCACTCTTGCCAGAAAAGCATTAGAGGACATGCAGCGTTCCTCCTCCCTTCGTTTCGCCGATGGTGTGCTTGAAAATTTAGAAGTACACACGCTTATCATGATTAAGCGAATACGCCAGCAAGCGACAGTATTTGTTCAAGGATCTGAAAAGTCAGCGGTTTATCAGTATAAAGAATACGGCTATGCACAAGCGTTTTTCCGTCAGCTCGAATCAGCCTTTCGCCTCAGATTTCCAGAGGAAGAGCTTGTTTACTTTACGTGGCATTTAATTAGCAGTAAACGCCTTGATGACGATTTGGCAAACAACCTCCACTTCAATGATGACGTATCTAACACGGTACAAGCACTAATTAAAAAAATGTCACAACTAACGCTCACTCAGTTTGAAGATGATGAGATTCTTGCTAATGGGCTTGCTTTGCATATGCACTCTGTCATAAACCGAATTAAATTTGGCTTTCCAATCACGAACCCGCTCCTCCAACAAATTAAACAGATGTATCCGTACATGTTTAATATGGTGATCTTAACATTTGAAGAGCTTAAAACGACTCATGAACTAGATATTCCCGAACATGAAGCGGCCTACATCGTCCTTCATTTCCAAGCGGCTATCGAGCGAATGGCCGGGAAACGTGACGCTAAAAAAAGGGCCCTCATCGTCTGTCATATGGGTGTTGGCATGTCACATTTACTAGAAGCAAAGCTTGCGCAGAGCTATGACGGAATTGACGTCGTAGCGTGTGTCGGACAAGCAGATATGCCGGAGTATCTCAAACAACACGAAGTGGATTTTATTATCTCCACGGTCCCTATCGATATCCCATTGGTAGATCACATCGTTATTTCACCGCTATTTAATCAGCAGGATAAACAGGCATTGAATCAGTTTATAGAGAAGCTTAATAAAGCCCCTGAATATGTCGCAGGGCACCAAGTGATCATTCGCTCTACTGCTGAAGATCTTGTCTTTTTTAACGTGACTAAGGACCATCGATACCAAGTGGTCGAGATGCTTGCTACTGCCTTATATAATAAAGGCTATGTTCAGCGTGACTTTATTCATAATGCCGTTAACCGTGAGCGAAAATCAGCCACAGGTGTTGGCGGTGGTATTGCCATCCCCCATGGTGACCCGGCATTAATCCGTACGTCTGCCCTGGCGATAGCCATTATTAAAAAGCCAATGGCGTGGGGAAACGAAGACGTCTCACTCGTATTCATGCTCGCCTTGGCAAAAGAAAACCAGCAGACACACCGGGCCATCATCGCTAACATCGCCTCACTCAGTGAAGCACCTTTAGTCGTTCATAAACTGACAGCGGCCAACGATTTTAACATGTTTACATCCATATTAGAAGAACACTTGTCATAAAACGAACCTTCACTCTGTTGGCGTCTTCCCCACTGAGTGGTAGCTACGTGAATCAGGTAACATTAGCGTCCGTAATCTCTCACCTCACTAGATTTATCTCTGCTCTCTATTTTGTTGCGGGAGGTTTACGAACGGTTATCTGTCATAAATGATTCTTCGACTAACATCTTAGGTCGCTGCTGCCACTTACGTCATAGTGCGCTCATTACCAACACCGTCCCTATGTTTCACAAAAAAAGGGATTGTAAGCGCTAATAAATTCATTTTTACTGTCACTTCCGGTAAAAACAAAAAATTTAAAACCTGTGTTCCTCCATTAAGATATAAGTAAGCGATAACATAACTAGTTTTAATAGAGGAGGAAATAGCGATGGGAAAAATATTGGCTGTTACAGCTTGTCCAGTTGGTATTGCACATACGTATATGGCGTCTGAAAACTTGCAAAAAGCAGGGGAAGCTCTCGGCGTCGATATTAAAGTTGAGACGCAAGGTTCCATTGGGGTGGAGAACGCGTTAACGGATCAGGAGATTGCTGAGGCAGACGGGATCATTATAGCCGCAGATAAAGAGGTGTCAAAGGAACGATTCGTTGGTAAAAAAGTGATTGTCACAGGGGTTCAGGAAGGGATTCGTCAACCAGAAAAGCTTATTAAGCGGATTCAAAATGGCGATGCCCCTGTGTATAAAGCAGAATTGGCTACGTCCCAGGCATCAGGAGAAAAGCAGCGCAAGGAAAATCCGATTTACCGTCACTTAATGAATGGCGTCTCGTACATGGTCCCTTTCATCGTGGTCGGTGGTTTGTTAATTGCGCTGGCCTTGACGCTTGGCGGGGAGCAAACACCAGGTGGCCTCGTTATTCCAGAAGATTCGATATGGAAACAAGTTGAAAGTCTTGGTGCTACATCCTTTATGTTTATGATTCCTATTTTAGCCGGGTTTATTGCTGTGAGTATCGCAGATCGCCCTGGACTTGTTCCAGGAATGATTGGCGGTTATATTGCCGCAACTGGGGACTTTTATGGAAGTGAAGCAGGAGCTGGTTTTATCGGGGGGATCCTCGCAGGCTTTTTAGCAGGATACGTCGCGTTAGCCATTAAAAAGATAAAGGTGCCAAAGTCTGTTCAACCTGTTATGCCAATTATTTTTATTCCAATCATTTCAAGTGTCATTATCGGTTTATTATTCATTTATGTGATCGGCGCTCCGGTTGCCCAAGTGTTTGAATCATTGACACTATGGCTCGCCAGCATGCAAGGCGGTAGTTCGATCGTGTTAGCACTTATTCTTGGTGCCATGATTGCGGTGGATATGGGCGGTCCATTTAATAAAGTGGCTTTTCTATTCGGCGCAGCGATGATTGCTGAAGGCAATTATAGTATTATGGGACCGATTGCCGTGGCCATTTGTATTCCGCCGCTCGGTTTAGGTCTCGCTACATTTATTAACAAGCGAAAGTTCAGTGCCACAGAGCGAGAAGCTGGTAAAGCCTCGTTTACGATGGGATTCTTCGGGATTACTGAAGGCGCCATCCCGTTCGCCGCTCAAGACCCGTTACGCGTTATTCCAAGCATTGTGACCGGTTCCATGGTGGGCTCTGTGATCGCGATGATGGCTAACGTTGGTGACAGGGTGGCGCACGGAGGTCCGATTGTTGCGGTATTAGGAGCCGTAGACAATGTCTTGATGTTCTTTGTTGCCGCGATTATTGGGGTTCTTGTGACGGCGTTTATGGTAACTGCATTGAAAAAGGATGTGGACGTTTTACCTCAATCGCCACATACAGGTCTAAATGAAGATACAAAGCAGACGCAGGCCCCGACTAAAAGCAAAGTGACTCCGTCTCATTCACAGGTGCAAAAACTGACGGACATTACGAATTTACAGTTGATTGATAGTGATTTAATAGGTAGTACACGGGATGAAGTGATCACGTCATTAATTAATAAATTAGATGAAGCCGATGTTCTCTCATCAGCTGACGATTTTCAAAAGGCAATCCTTCGCCGCGAAGAACAAAGCTCCACAGGGCTTGGCATGAATATCGCCATCCCTCACGGAAAATCCGCTGCTGTGAAACGACCTGCTATCGCTTTCGGTATTAACCGTACCGGTGTTGATTGGCAAAGTCCTGACGGCAGTGAAGCAAAATTAATTTTTATGATTGCCGTTCCTGAAGAAGCAGCAGGCGACGAACACTTAAAAATTTTACAAATGCTGTCCCGCAAGCTCATGGACGAGCAATTTAGAGAGCAGCTTCTTGCAGTCACTTCAGCAGAAGAAGCTTATGACTTGCTCGATACCATTCACTAACCAATCGTTAGGGGGCCTTTACAAGTCCCGTTAGCCAGCTTAAGAGAGCCTTGTGCTCCCTTTAAGATGATAAAACGAACCTTCAATCAGTGGGAGGGTTCTTCCCTCTCATACTGATTGGTAGTTGAGTCAATCAGGACATTACCGTCCGTTAGCTACCACCTAAATACATTGAGCTCTACCCCTTATTTTGAGCAGGGAGCTTTACGGACGGTTATCTGTGATATAACGAACCTTCAATCAGTGGGAGGGTTCTTGGTATGTCAACACTAAATCAAACAATTTTTTTAAGGGATAAGTTTCGATAGCTTACAGGACTTTGATATTCAAGCGCACTGTGCGAACGGATATTATTGTACCAATTGATATAATCAAAAAGGTCAAGTTCCAGGTGATTAAGGGAGTGGAAATGCTCTCCATTGATAAGTTCTGTTTTCAGAATCTTAAATACTGCTTCCGCCACCGCATTATCATAAGGGTTTCCTTTGTGGCTCAATGAACGTTCAATCTCATTTTCACTTAATAATTCATCAATAGCGACGTTTTTAAACTCAGATCCGCGATCTGTATGAAATAGTTTTACATTCTCTAATGGGCGATTAACCGTTGCGAAGGCGCGTTGAACTAAAGCTGCGTCTTTGCGTTTTCCAACGCTATAACCAACTATTTCCCGATTATATAAATCAATTAAAAAACAGACGTAGTTCCAATAATGTCCTACTTTGACGTACGTTAAATCACTAACCAGTACGGACATCTCCTCATTTACTTGGAATTCCTGATCTAATACGTTTCGAACGGCATCTTCATTTGGCTGAGAGCTCATTGGTTTGTAGGAAGGTTGGGCATACTTCGATTGGACTCCGAGCTCTTTCATCAATCTAGCTATGCGACGTCTCGAAACCTTGTGACCTGCTTTTAAAAGCTCTCGTTTTATTTTGCGAGTTCCATATACTTTACGGTTTTCGTTAAAGATTTTTAGTATTTTTTCTTTTAATTCTTGTTCTTCTTTATCCTTTTGAGCACCTATTTCTGTCTCATAATAAAAAGTACTTCGAGCTATTTGTAGGACTTCGCACATTGCTGATACCGAATAGTGTTGTCGATTTTTCTTAATGACTTCTATTTTTGTCCCATGATCAGCGCGGCTTGCTTTAAAATATCGACTTCCATTTCTAGCTGTTTATTTCTTTTTCTTAACTCAATCAACTCTTGTTCCTCTGGCGTTCGATTGTCTTTCTCTTTGAAGGAACCAGATTGTTGGAATTGCGTAATCCATCTGTCTAAAGCAGACGGAGTTAATTCATACTCTCGGACAATATCTTGACGACTTTTTCCACCTTCATATAAAGCCACCACTTGCTTTTTAAATTCTGTGGTAAACGTTCTTCTTTTTTGGGACATAGTAGATTCGCTCCTCCACTCCATATATGTTATTCTACTAGCCCTTATTTTTATTGTCCAACTCAGTGTAGCCTATCCATCTTCCCTCTCACACTGATTGGTAGTTGAGTCAATCAGGACATTACCGTCCGTTAGCTACCACCTAAATACATTGAGCTCTACCCCTTATTTTGAGCAGGGAGCTTTACGGACGGTTATCTGTGATATAACGAACCTTCAATCAGTGGGAGGGTTCTTCCCTCTCACACTGATTGGTAGTTGAGTCAATCAGGACATTACCGTCCGTTAGCTACCACCTAAATACATTGAGCTCTACCCCTTATTTTGAGCAGGGAGCTTTACGGACGGTTATCTGTGATATAACGAACCTTCAATCAGTGGGAGGGTTCTTCCCTCTCACACTGATTGGTAGTTGAGTCAATCAGGACATTACCGTCCGTTAGCTACCGCCTAAATACATTGAGCTCTACCCCTTATTTTGAGCAGGGAGCTTTACGGACGGTTATCTGTGATAAATTCTTTAGTATGGAGGTTTTACAAGATGTATACGACTGAACCACTATTTTTACAACCGGTCTTTCAAGAAAGAATTTGGGGAGGCTCAAAGTTAAAAGATGAATTTGATTATGACATTCCTTCGTCACAAACAGGAGAAGCTTGGGTCGTTTCGGCTCACCCCCACGGGCCGAGCGTTATTAAAAATGGCCCTCTTGCCGAGAAAACGTTAGCTGACGCCTGGAAAGATCATGGAAATTTATTTAATAAAAAAGCTGATAATGATGAAGCCTATCCCCTCCTCGTTAAAATACTTGATGCAGCAGATGATCTATCGGTTCAAGTTCACCCTAATGATTCATTTGCACGAGATGTAGAAGGGGTACCTTATGGCAAAACTGAGTGTTGGTATGTGCTGAGTGCTGAAGAAGGAGCAGAGCTTGTGCTAGGCCATCAAGCTCAGTCAAGAGAGCAATTAGCAAACATGATTGATGATGGGGAGTGGGATAACTTATTACGCCGCGTTAACGTAAAAGCCGGCGATTTCGTTTATGTTCCAAGCGGTACGATCCATGCTATTGGTAAAGGGATCGTCATTCTTGAAACACAACAGAGTTCCGATATTACCTATCGCGTGTACGATTACGATCGGAAGGATGCATCTGGTCAAGGACGGGAGTTGCATTTGGAGCGAGCGAAAGATGTGACAACTGCGCCACACGCAGATGCAGAAGTTGTTCAAACAGAAACTATTCATGGGGGATTAACAGAGAAAAGACTTGTGCAAGAACACTATTTTACGGTTTACCACTGGCAGTTAGCCGGTGAAGCACAACGTCGGTTAGAACAAGATTATTTGCAAGTGAGCGTCATTGAAGGAACTGCTCAGTTATCAATCGGCGCCAATACGTTTACCATCGCCAAAGGCAGCCATTTCGTCATACCAGCTGGCGTCCGAGAATACCACCTTTCAGGTAATGCAGAAATGATTGTCTCTCACCCTTAA
>orf_3159 [protein=EIIMan]
MNQRQNELLKLLLMKEQQTIQIKELAEQVGCAEKTVRNDLDRLASYLQEH
FEASLIRKPGLGIDIHISQNERLKLLNTLLLNEPKRQDERVLEMTYDVLT
SEKAKTLQEWADRYYVSKAVVKSDLITITSWLQKFHLNLVSKQRLGHVVE
GTELHKRNALARLPELIPNASRPNVILDLFMPYEITLARKALEDMQRSSS
LRFADGVLENLEVHTLIMIKRIRQQATVFVQGSEKSAVYQYKEYGYAQAF
FRQLESAFRLRFPEEELVYFTWHLISSKRLDDDLANNLHFNDDVSNTVQA
LIKKMSQLTLTQFEDDEILANGLALHMHSVINRIKFGFPITNPLLQQIKQ
MYPYMFNMVILTFEELKTTHELDIPEHEAAYIVLHFQAAIERMAGKRDAK
KRALIVCHMGVGMSHLLEAKLAQSYDGIDVVACVGQADMPEYLKQHEVDF
IISTVPIDIPLVDHIVISPLFNQQDKQALNQFIEKLNKAPEYVAGHQVII
RSTAEDLVFFNVTKDHRYQVVEMLATALYNKGYVQRDFIHNAVNRERKSA
TGVGGGIAIPHGDPALIRTSALAIAIIKKPMAWGNEDVSLVFMLALAKEN
QQTHRAIIANIASLSEAPLVVHKLTAANDFNMFTSILEEHLS
>orf_3161 [protein=transcriptional regulator]
MGKILAVTACPVGIAHTYMASENLQKAGEALGVDIKVETQGSIGVENALT
DQEIAEADGIIIAADKEVSKERFVGKKVIVTGVQEGIRQPEKLIKRIQNG
DAPVYKAELATSQASGEKQRKENPIYRHLMNGVSYMVPFIVVGGLLIALA
LTLGGEQTPGGLVIPEDSIWKQVESLGATSFMFMIPILAGFIAVSIADRP
GLVPGMIGGYIAATGDFYGSEAGAGFIGGILAGFLAGYVALAIKKIKVPK
SVQPVMPIIFIPIISSVIIGLLFIYVIGAPVAQVFESLTLWLASMQGGSS
IVLALILGAMIAVDMGGPFNKVAFLFGAAMIAEGNYSIMGPIAVAICIPP
LGLGLATFINKRKFSATEREAGKASFTMGFFGITEGAIPFAAQDPLRVIP
SIVTGSMVGSVIAMMANVGDRVAHGGPIVAVLGAVDNVLMFFVAAIIGVL
VTAFMVTALKKDVDVLPQSPHTGLNEDTKQTQAPTKSKVTPSHSQVQKLT
DITNLQLIDSDLIGSTRDEVITSLINKLDEADVLSSADDFQKAILRREEQ
SSTGLGMNIAIPHGKSAAVKRPAIAFGINRTGVDWQSPDGSEAKLIFMIA
VPEEAAGDEHLKILQMLSRKLMDEQFREQLLAVTSAEEAYDLLDTIH
>orf_0160 [protein=mannose-6-phosphate isomerase]
VINSLVWRFYKMYTTEPLFLQPVFQERIWGGSKLKDEFDYDIPSSQTGEA
WVVSAHPHGPSVIKNGPLAEKTLADAWKDHGNLFNKKADNDEAYPLLVKI
LDAADDLSVQVHPNDSFARDVEGVPYGKTECWYVLSAEEGAELVLGHQAQ
SREQLANMIDDGEWDNLLRRVNVKAGDFVYVPSGTIHAIGKGIVILETQQ
SSDITYRVYDYDRKDASGQGRELHLERAKDVTTAPHADAEVVQTETIHGG
LTEKRLVQEHYFTVYHWQLAGEAQRRLEQDYLQVSVIEGTAQLSIGANTF
TIAKGSHFVIPAGVREYHLSGNAEMIVSHP


>galactose metabolism operon of alkaline Bacillus sp. N16-5
TCACTTGCTGTGAACATGAGAAAAAAGTTCAGATAATACGAGTGTACAGGCACCGATTAACGACCCTTCGTCACCTAACTCAGACACGACAATTGTCGTTTTAGCCGCTTCATGAGTTAACGCATGAGATTGAATCACATCTTTAGCCGGTTCGAGAATCCATTTGCCGGATTTAGAAACACCACCGCCAATAATCACCATACTAGGATTAAGAAAATGGATAATGTTTAGTAACCCAAACCCTAGGAATGTCCCTGTTTCTTTCAGAACCTTCCTAGCTATTTCATCGCCTTCTTCAGCACATTTAAAGATGAGTTGGCCGTCCAAGGCTTCCAAATCTTCTCCTGCTTGCGCTACTAGCGACGTCTTTTTTCCTTCTTTAATATAAGTATGAGCTCGTTCCTTAACTGCCTGGCCAGAGGCTAATGTCTGAAAGCATCCATTGTTTCCACAAGAACACTTTGGGCCGTTAATATCTATTCTTGTATGACCAATTTCACCAGCGAGGCTATTATTACCGTGGAACAAGTGATCATTTAAAATAATTCCTCCACCAATACCTTCCCCAACATTTAAACATACAAAATGGTCGACATCTCTTCCTGCCCCAAACCACTTTTCGCCTAGAGCGAGTGCTTTCGCATCATTTTCTACTCTGACCGGAAGATTGAATGCCTGTTCCAACACCTGTTTAACAGGCACATGTTCAAGTTTCAATGTAGGAGCATGGATAGCGATCCCTTCTTCATGATCAACAATACCATGCATCGCTACGCCAATCCCTATTATTTTGCTTTTCTGAGTTATGTTTTCAGTAAGAAAAGTATCGATCGCATGCAACAAAAGGTCTAGGAATCGCTTTGTTGTTAGCGCATGTGTATGTGGCATTGGAAGAAGTTTACGCTGTATTACGTTTGCATTCAGATTAGTGAGTGCCAATCTCACTTTTTTGACACCTACATCCACACCTATCATGTAACGACTATCTGAATTAATCGTGAGTAATATTGGCTTTCGTCCACCGTTTGAAGAACCTGCTCGGCTTTCTACTACTAATTCTTCATCAAGAAGTTCACTGACAATATTCGTTACCGTGGGAGGGGTTAACCCCGTTTGTTTGGCAATTTCTGAACGGGGAATGGCACCACTAGTTCGAATAATATTTAAGATAAGTGAGCGATTTAATGATTTCATCAATTGAAAACTTCCTGTTAAATGTGTTGCCATTCTATCCCTCTCCCTTTTTCAACGTCATTGCTATGACGTGAGACTTCTCATAAATGTCAAAAACGCCGCCTGCCCTTTTTTGTCTCGTTTGAACACCCCTGAATGTGTAAGAATGGTTTTGAAAACATCTCCAAGCGCTTCTTTTAAAATAGGCTGAGCATTAGTTTGATTCATATTTGGGTGACGTCGTTTTAATTCTAGAGCCCAATTTAAATGCTTTGCAATTGGGGCGCGTGAAGCAATGTCCTTTTCTGGATTCGCTGTGAGAAGAGCGGCTGTAAGTTCTTCTAACTCGTTTTTTAACCTGCCTGGAAGAACAGCCAATCCCATCACTTCAATTAATCCGATGTTTTCTTTTTTAATATGATGGACATGATCATGCGGATGAAAAATTCCCATCGGATGGTCTTCAGACGTACGGTTGTTCCGCAATACGATATCCACTTCAAATTTCCCGTCTCTCATACGTGCTATTGGTGTTACCGTATGATGCAGTATATCTCCAGTAGCAGAAATAATGTCGACACTTTCATCATTATAGACAGACCATTTTTGAAAAATCATATGACACGCTTCAGCCACTTTTTCTTTATTTTTTCCTTTTACTCTTATGACCGACATCGGCCATCTCAACTTACTGACTATCACATCTTCAAAGTCACGAAGCGTCTCTGATTCCTCTTCCTCCGCCCGCGCCATTGGAAATTCGTACTTCCCTGCTTGATAATGATCGTGACTTAAAATCGAGCCACCAACTATAGGAAGATCTGCATTAGAACCTATAAAGTAGTGAGGAAATTGATTGACAAAGTCAAGGAGCCTATAAAATGTTTTGCCCGTTATTTTCATCGGTTCATGCTTCGCTGATAACACAATGGCATGTTCATGGTAATAGACGTAGGGTGAGAATTGAAGGTGCCATTCCTCCCCCTGTAACTGTACTGGTATCGTACGTAAATTTTGACGAGCTGGATGGTTTAACCGCCCTTCATAACCCATGTTCTCTTTGCATAAAACGCAAGAGGGATAATTAGTCGTTGCAGCTTGTTTTGCTGCTTCTATTTCTTTAGGGTCTTTTTCGGGTTTTGAAAGATTAATCGTTATGTCCAGCTTACCGTACTCTGTCTCAGTTCGCCAGCTGACATTTTTTTCGATCCGATCACGTCTTATATAATGAATATCTTTATTCAATTCATAAAACCAGGCAGTTGCTTCTTCTACATTTTTATCCCGTTTTAATTCATGAAAATCAGCCATTACTTCCGATGGCCGTTTCATAAACACAGCCATTAGCTTTGTATCTAACAAATCACGTTCTGTCACTGTATTATTGTTTATTATTCCATTCTCAGCAGCCCAATTTAGAATCTCGTCTAAAATAATAGGGAGAGCTAGATCTTCTGATTCATAGTCGAGGGGTGAGACACGTGATTCGGCTAATTGAAGTATAGCTATCAGTTGATTTTTACAAAAATCAGCATCCTCTGCTTCAATCAATTTTTTCCTTATAGCATAGTGTATAAGTTCGTTTAAATACTTATCAATCATGTCCTCAACCTCCTATTTTAAGAGTCATAGCCTTCAGGGTGGCGCTGATGCCATTGCCATGCTGTTTCAATAATCGTTTCTAAGTCTGCATATTGTGGTGTCCAACCGAGAGTTGATCGCGCTTTCTCTGAAGAGGCTACAAGAATGGCTGGGTCACCACTTCTTCTCGGAGCAATTTCCCGGGAAATGTCTTGTCCTGTCACTTTTTCCACTGTATCAATGACTTCTTTCACACTGAATCCTTGACCGTTACCAAGATTAAACGTATTAGAAGAACCACCGTCTCTTAAATAGGTTAAGGCAAGTAGATGGGCTTGAATTAAATCGTTCACATGAATATAGTCACGTATACACGTGCCGTCCTCTGTGGGGTAATCATCGCCGAACACCATTATCTTGTCACGTTGTCCAAGAGCCACTTGCATGACGATCGGGATGAGGTGCGTTTCAGGTTTATGATCTTCACCGATATCCTGTACTGGATGGGCCCCTGCCACATTAAAGTATCGAAGCGCTACATAAGTCATATCATAAGCTTCAGAACACCACGCTAGCATTCTTTCAATGGCTAACTTAGTTTCACCGTATGGGTTTGTCGGTTTTGTTGGTTCTTCTTCTTTAATTGGCACATTTTCTGCCTCACCATATGTGGCAGCTGTTGAAGAAAACACAATATGCTTCACATTGTGTTGATGCATTTTTTTCACTAAGGACAATGCCCCTCCTACATTATTGTCATAATAATCAAGTGGCTTTTCCATACTGACTCCGACGAGAGAATCTGCTGCAAAATGGAGAACAGAGTCTATCGTATGCTGAGTAAAAACCGTATCTAATAGCGATTCATCACGTAAATCTCCGTTATAAAAAACGGCTTCCTTTAACACAGCTCCTGCATGGCCAGTTTGTAAATTATCAATGACAACGACATCTTCACCTGCTGCTATTAATTCTGCTACTGCGTGACTACCTATATAACCTGCTCCACCACACACTAATACTGTCATATGGATCACCTTCCTTATTTAAGCGTTGTAAGCTCCTGAGTTCCTCCGCCAATATCAGCTACATAAAATGTCGTCTCTGTACCCGTTCTTTTTTTATAAGCTTTCGCAATACGTTCAAGCGTTTCATCTAATCCCTCTTCTTTGACAAGGTTAACAGTACAACCACCAAATCCTGCGCCCGTCATCCGCGCACCCAACACATTTTCTTCTTGCCACGCAGATTCTGCAAGCGCATCCAAATATTCGCCAGTCACTTCATAATCGTCTTTAAGTGACCGATGAGAGGCGTTCATCAGCTCACCAAATGTCACTAAATCACCCTCATTTAATTTTTTGTGAGCCTCAATTGTACGGGCATTTTCTTCCACAGCATGCTTCGCTCTCTTCTTCGCTATAGTATCCGTTATCTTTGACTGATGAGTGTCAAACTGATCTGGAGTAAGTTCACATAAATATCTAATCGATACAGCTTGTTGAAGGTCTGCCAACGCTTTTTCACATTCCTGACGTCGTTCATTATATTTAGAGTCTGCCAAGCCTCTTCGTTGATTAGTGTTGGCAATCACTAGCTTAAACCCATCAAGTTTCATAGGGGCATACTTGTATTCTAATGTGTTACAATCGAGCAAAATAGCATGATTTTCCTTTCCCATCCCAATAGCAAACTGATCCATAATACCGCAATTAACACCAATATACTCATTTTCTGCTCTTTGACAAAGCTTTACCATATCAACACGATCGATGCCAAAGTCATTCATTGCATCCCATGATACCGCCATGGCCAATTCAATTGAAGCTGAGGAGGAGAGTCCTGCTCCGTTAGGAATATTTCCGTAAAAGTAAGCATCGAAGCCTTTTTCACCTTTGTAACCTGCTTGCTCAAGAACGGTAAGGACACCCTTTGGATAATTGGCCCAGTCATCCTGATCACGAAATGCTAACGCATCTAAATGGCCATCAATAATACCTAATTCTTCAAAGTTAGCTGAAAAAAATCGCAGCTTACGATCGTCACGAGGTTGAATAGCCACATAGTTACCAACACTCAAGGCACAAGGAAACACATAGCCACCATTGTAATCTGTATGTTCACCAATTAAATTAACTCTCCCAGGAGAAAAGAAAACCCTGGGTTTCTCATCTGTCTTAAATGTTTCCTGAAACCCTTTCACTAACGCTTCCAGCAT
>orf_2044 [protein=transcriptional repressor]
MATHLTGSFQLMKSLNRSLILNIIRTSGAIPRSEIAKQTGLTPPTVTNIV
SELLDEELVVESRAGSSNGGRKPILLTINSDSRYMIGVDVGVKKVRLALT
NLNANVIQRKLLPMPHTHALTTKRFLDLLLHAIDTFLTENITQKSKIIGI
GVAMHGIVDHEEGIAIHAPTLKLEHVPVKQVLEQAFNLPVRVENDAKALA
LGEKWFGAGRDVDHFVCLNVGEGIGGGIILNDHLFHGNNSLAGEIGHTRI
DINGPKCSCGNNGCFQTLASGQAVKERAHTYIKEGKKTSLVAQAGEDLEA
LDGQLIFKCAEEGDEIARKVLKETGTFLGFGLLNIIHFLNPSMVIIGGGV
SKSGKWILEPAKDVIQSHALTHEAAKTTIVVSELGDEGSLIGACTLVLSE
LFSHVHSK 
>orf_2045 [protein=galactose-1-phosphate uridylyltransferase] 
MIDKYLNELIHYAIRKKLIEAEDADFCKNQLIAILQLAESRVSPLDYESE
DLALPIILDEILNWAAENGIINNNTVTERDLLDTKLMAVFMKRPSEVMAD
FHELKRDKNVEEATAWFYELNKDIHYIRRDRIEKNVSWRTETEYGKLDIT
INLSKPEKDPKEIEAAKQAATTNYPSCVLCKENMGYEGRLNHPARQNLRT
IPVQLQGEEWHLQFSPYVYYHEHAIVLSAKHEPMKITGKTFYRLLDFVNQ
FPHYFIGSNADLPIVGGSILSHDHYQAGKYEFPMARAEEEESETLRDFED
VIVSKLRWPMSVIRVKGKNKEKVAEACHMIFQKWSVYNDESVDIISATGD
ILHHTVTPIARMRDGKFEVDIVLRNNRTSEDHPMGIFHPHDHVHHIKKEN
IGLIEVMGLAVLPGRLKNELEELTAALLTANPEKDIASRAPIAKHLNWAL
ELKRRHPNMNQTNAQPILKEALGDVFKTILTHSGVFKRDKKGQAAFLTFM
RSLTS
>orf_2046 [protein=UDP-glucose 4-epimerase] 
MTVLVCGGAGYIGSHAVAELIAAGEDVVVIDNLQTGHAGAVLKEAVFYNG
DLRDESLLDTVFTQHTIDSVLHFAADSLVGVSMEKPLDYYDNNVGGALSL
VKKMHQHNVKHIVFSSTAATYGEAENVPIKEEEPTKPTNPYGETKLAIER
MLAWCSEAYDMTYVALRYFNVAGAHPVQDIGEDHKPETHLIPIVMQVALG
QRDKIMVFGDDYPTEDGTCIRDYIHVNDLIQAHLLALTYLRDGGSSNTFN
LGNGQGFSVKEVIDTVEKVTGQDISREIAPRRSGDPAILVASSEKARSTL
GWTPQYADLETIIETAWQWHQRHPEGYDS
>orf_2047 [protein=galactokinase]
MLEALVKGFQETFKTDEKPRVFFSPGRVNLIGEHTDYNGGYVFPCALSVG
NYVAIQPRDDRKLRFFSANFEELGIIDGHLDALAFRDQDDWANYPKGVLT
VLEQAGYKGEKGFDAYFYGNIPNGAGLSSSASIELAMAVSWDAMNDFGID
RVDMVKLCQRAENEYIGVNCGIMDQFAIGMGKENHAILLDCNTLEYKYAP
MKLDGFKLVIANTNQRRGLADSKYNERRQECEKALADLQQAVSIRYLCEL
TPDQFDTHQSKITDTIAKKRAKHAVEENARTIEAHKKLNEGDLVTFGELM
NASHRSLKDDYEVTGEYLDALAESAWQEENVLGARMTGAGFGGCTVNLVK
EEGLDETLERIAKAYKKRTGTETTFYVADIGGGTQELTTLK


>alternative fructose metabolism operon of alkaline Bacillus sp. N16-5 TTAGGCAAACAAAGGGGCAACGGTGTTTTCACTGCCTACTATCCGAATTTTTGTTTTCACCATTTCTTTGGCCGCCTCTTTGGCTTTTTGCAAGTATGCCCGTGGATCTAGGCTGTCTGGTTCGTGGGCAAAATGCTCACGGATCGCTTCGGAATAGATGTTTTTCAGTTCGGTGGATACGTTCACTTTCGCCATTCCCAATGCCACACAACGGCGAACATCTTCTTCTGGTACAGCTGATCCACCGTGAAGTACAAGGGGTACGTCCACCATTGTCGCTATTTCTGCAATCCGTTCAAAATCAATTTCCGGTTTCCCTTTGTAGATGCCATGAGCTGTGCCAATTGCTGGTGCCAGTGTCGGTACACCTGTGGCCGCAACAAATTGCCGACATTCTTCAGGGTCCGCTTTCTCAGCATCTGCTTCGTCCACGATGATGTCATCTTCCACACCGCCCACCTTGCCAAGTTCTGCTTCCACATTTACGCCTAAAGATGTGGCTAATTCTACTACTCGTTGAGTTCGGGCTACGTTTTCAGCAAATGGGTGCATGGAAGCGTCGATCATGACCGATGTGTAACCGGCCCGAATAGCATCCTTAATAATCTCAAAGTCCGTACAATGATCTAAATGCAGCCCTGTGGGCACTTGGTAATGTTGGGCTGCCGCTTGGGCCACTTCCACGATATTTTTGGCGCCAAGGGATTGAATCGTGCCAACGGTCGTTTGCAATATGACAGGGGACTTTAATTCAGCTGCTGCTTCAAGTACCCAGAAAATACTGTCAAATGAATGAACATTAAATGCTACGATGCCGTGTTTATTCGCTTTTGCTATCTTCAGCATCGGTGTTGTAGAGTATAAGTCCATTATTCCCCATCTCCTTTAATAACTTTGTGGGTGAGTGTGGCTATTTCCTTAGTAGATTGCGCCCGTAAAAGCGCTTGTCGCACCTTTTCATCCATTAAGGCCCCTGATAGGGCTGATAATGCTTGTAAGTGAGTCGTGCCAGCTTCTGCCTCTGGGATGAGGAGTGAGATAAAAAAGAAAGCCGGTTGACCATCAAACGCGTCCCATTCAATTTTCGTTTCCGTGCGAACGACGATGATCGCCGGTTGTGTGATCGCTTCTGATTTTGTATGAGGAATGGCAAATCCCTCTTGAAAGCCCGTTGTACTTTGGGATTCCCGTTGCTTTAGCCCCGCCACAACGGGATTTGTATCAGTGGCAATCCCGTTTTGTACAGCTAACTCCGCAATCGTTTCAAACACACCCTCTTGGCTTGATACAGGTGATTGTATGACAACCTGATGTTCTGTAATCATCATTTTCTCTCCCTTTTCGTGTGCTTTATCCTTTAATAGGCTCGCTTCCCGCAATTTTTTTACGATAAAGGCCAAATATGAGGCCACCTATGATAGAGCCGGTGAAAATAGCTATGAGCCACTTTATTGCTCCTGTCACAACAGGTAAAACAAGGAACCCTCCGTGCGGCGCAGGCACTTGTACGCCAAAGTAATACGTCATAATGGCCGCAATGGAAGAACCGAACATTAAGATTGGTAAGACGACAATCGGGTTTTTCGCAGCAAAGGGGATCGCCCCTTCGGTAATATGGGTTGAACCTAGCACAAAGTTAACCATGCCCGAGTTCCGTTCTTCCTTTGTAAAGTACTTTCCGTAAAAGAGAACAGCAAACGCGGTAATAAGAGGTGGTGCAATACACGCCGCTGATACACCTGCCATGAAATAAAGGTTACCTTGAGATAAGAGCACCGTGCCGGTTACATATGCGGCTTTGTTAACAGGTCCACCCATGTCAAAGGCACACATGGCTCCCACAATCAATCCCAATAAAAGGGGGCTGGACGTTTGCACAGATGATAAGAAGGTCATCATCCCTTCGTTTAACGCTGCAACGGGAGACATCAGCATATACATCACCCCGCCAATGAGGAAAATACCGAGTACAGGGAAGATAAAAATTGTTTTCAGTCCATCTAACGCTTTCGGCAACTTTTTAAAGAGATATTGTAAGAGTACGATTAAATAACCTGCAGCAAATCCAGCAATGATACCGCCTAAAAATCCAGCGCCTGACTCCACAGCTAGCAAACCACCGATAAAACCAGCCACCATACCAGAACGTTTGCCAATGGCTTCAGCTATATAAGCTGCCAAAATTGGCACCATGACACTAAAGCTTAAGCCGCCAATTGTGTTAAGAAATCCGGCAAATGCGTTATATGATTCATGGTCTGGATCGGCTGAATAAATACCAAACAAGAACGAAATAGCAATGAGAACCCCGCCTCCTACAACGAAAGGAAGCATATGGGAAACCCCGTTCATCAGCGACTTATAAATGGACCGTCCAATGTTCCCTTTCCCACCGGTAGATACGTCATCACTGTTTGCCCTTTCGCCGCCATCCTTCGCTTTGTAAATAGGGGCTTTTTGGTCAATTATTTGCTGAATTAAATCTTCGGGATGGCGGAGGGCTTTCGCTACAGGGACATCCACGACCCGCTTCCCATGAAATCGTTCAGCATTGACATCTTTATCAGCTGCTACAATGACGCCATCGGCTTCTTCAATTTCCGATAACGTTAAAGCGTTTTCAATTCCAACCTGACCATGTGTTTCTACTTTAATGTCAACCTCCACATCCATTTCTTGTGCGGCTTTCTTCAATGCAGCCGCCGCCATAAATGTATGGGCAATACCTGTTGGACAACCTGTTGCAGCGACGATTTTCACTTTTGCCATATCGAACTCCTCCTTCTTATGTGAATCTGTTTAAGTAATTCTGGTACATCATACAAATCACTAAGACCTTTTGAAAAAGCAGTGGAAGCACCCGTTGCCGTGGCATACATTAATGATTCTTCTAAGTCCGCGCCACTTTTTTGATATCCGATGAACGTTGCCAGCAAGGCATCTCCAGCACACGCTGTATTAATGACTGTGCCTATCGGGGAAGACGCTAAGAGACACGTGCTGTCATTTATGAAAATACTTCCTTCAGCCCCTCTGGAAATGAGCACTTGCTTTGCCCCTTGTTTAATAAGTTCTGATCCGTAATAAATTAACTCTTCTTCATTAAGGCGATGGGTAATGCCAAAAAAATCTGCCAGCTCTTCTTCGTTCGGTTTCAATAAAAAGGGTTTGTGGCGCAAAATACCTGAAAGTGACTGGATACTTGTATCAAGCACAAAGGCAATGCCTTTGTCTTCACAAATAGCTGCCATTTCTTCCAATATGGACTCAGGTACATTCTTTGGTAGGCTTCCTGATACGATCAACGTATCACCTTGTTGAATCCTCCTGATTTTTTCTAGTAACTGCCGTTGTGCTTCTCGTGCAATAGTGGGGCCTTGGTTCACGATTTTGTATTCTGTATCAGCATTGATAAAGACATTAATGCGTGTCACCCCGTCTGCATAAACAAAATCAGTCATGATCCCCATTTTACGTAATGACTCTTCAATATAACGTCCCGTAAAACCAGCGATAAAACCCAATGCCACACTGTTAATCCCATGTTTTTCAAGCATAATGGAGACGTTGACACCTTTCCCATTTGGCTGGTAATCTTCGTCCATCGTTCTATTGACCGTTTGAGGTTCCAACCTGTCAAGTTCAACATAGAGATCAATGGCGGTATTCATCGTACACGTATAAATCATGGCCTCACCAACTTTCTTAATGCCCTTTAATGTTGATGAGTTCATTATGGCATACGCTGTGATGTAAATGTTTTCAGTTTGTGAACATGAAAATAATCCCAAGATAAGCATATCCCTTGCTGTGTATGAAAAAAACCGTCTTCAGCTCTCCTGAGACGGTTTTACATTTTCGTTTGTACGGATGACATAGGCATCAAGTAATACTCTGGCAATAACATTTAAGGCTAAGCGTGAACGGACTTCATATTCAGGGATAGCCGATTTGTCACTGCGGTAACCAAGGAGGGTGATGTCTGACAATCGGTTCAGGGACGAATGAGCCTTTGTCGTTAATGTAATTGTCGTCACTTGACGAATGGTTAAGTTTTGGCAGGCTTCAACTAGCTCCCCTGTTTCGCCATTTAAGGAAATGAAAATCGCCAAATCAGTTTGATGGTTCATTTTTCGGGATTTGATACGAATAATATTTGGGTCATCATGCATTTCACATGTTTTATCAAGCACTTGCAATTTCACCGCCATCTCATGGGCTATCAATTGCGAAAACCCCCGGGCGAAAATGTAAATCTTTTTAGCATCATGCATTTTCTGCACAGCATCTTCAATTTGACCGATGCTTTGTAATTGAATCGTCCGCTGAACTTCTTCCTCATTCTTGTGAAGGGCTTGTTTAATAGCATGGTCTATCCCACTTAAACTCCCTTCCTTATCAATCATCTGTTTGTCTTGTTCAAGTCTGTACTTAAACGATGTATAACCTTTATAGCCGATTTTTTTCATCAAACGGACGATCGTCGCAGTCGATACTGCCGCCCGTTCACTTAATGTCACGATCGACATAGTCGCAATGTCATCCAAATGGTCATGTATATACGTCAACAAATACCGTTCTGTTTCACTTAATCGTTCAAATGTCTCGCGGGGAATATTAAACAAAAGCTGTTCCAT
>orf_3054 [protein=fructose-bisphosphate aldolase]
MDLYSTTPMLKIAKANKHGIVAFNVHSFDSIFWVLEAAAELKSPVILQTT
VGTIQSLGAKNIVEVAQAAAQHYQVPTGLHLDHCTDFEIIKDAIRAGYTS
VMIDASMHPFAENVARTQRVVELATSLGVNVEAELGKVGGVEDDIIVDEA
DAEKADPEECRQFVAATGVPTLAPAIGTAHGIYKGKPEIDFERIAEIATM
VDVPLVLHGGSAVPEEDVRRCVALGMAKVNVSTELKNIYSEAIREHFAHE
PDSLDPRAYLQKAKEAAKEMVKTKIRIVGSENTVAPLFA
>orf_3055 [protein=PTS system, fructose-specific enzyme II, A component]
MMITEHQVVIQSPVSSQEGVFETIAELAVQNGIATDTNPVVAGLKQRESQ
STTGFQEGFAIPHTKSEAITQPAIIVVRTETKIEWDAFDGQPAFFFISLL
IPEAEAGTTHLQALSALSGALMDEKVRQALLRAQSTKEIATLTHKVIKGD
GE
>orf_3056 [protein=PTS system, fructose-specific enzyme II, BC component]
MAAAALKKAAQEMDVEVDIKVETHGQVGIENALTLSEIEEADGVIVAADK
DVNAERFHGKRVVDVPVAKALRHPEDLIQQIIDQKAPIYKAKDGGERANS
DDVSTGGKGNIGRSIYKSLMNGVSHMLPFVVGGGVLIAISFLFGIYSADP
DHESYNAFAGFLNTIGGLSFSVMVPILAAYIAEAIGKRSGMVAGFIGGLL
AVESGAGFLGGIIAGFAAGYLIVLLQYLFKKLPKALDGLKTIFIFPVLGI
FLIGGVMYMLMSPVAALNEGMMTFLSSVQTSSPLLLGLIVGAMCAFDMGG
PVNKAAYVTGTVLLSQGNLYFMAGVSAACIAPPLITAFAVLFYGKYFTKE
ERNSGMVNFVLGSTHITEGAIPFAAKNPIVVLPILMFGSSIAAIMTYYFG
VQVPAPHGGFLVLPVVTGAIKWLIAIFTGSIIGGLIFGLYRKKIAGSEPI
KG
>orf_3057 [protein=fructose-1-phosphate kinase]
MLILGLFSCSQTENIYITAYAIMNSSTLKGIKKVGEAMIYTCTMNTAIDL
YVELDRLEPQTVNRTMDEDYQPNGKGVNVSIMLEKHGINSVALGFIAGFT
GRYIEESLRKMGIMTDFVYADGVTRINVFINADTEYKIVNQGPTIAREAQ
RQLLEKIRRIQQGDTLIVSGSLPKNVPESILEEMAAICEDKGIAFVLDTS
IQSLSGILRHKPFLLKPNEEELADFFGITHRLNEEELIYYGSELIKQGAK
QVLISRGAEGSIFINDSTCLLASSPIGTVINTACAGDALLATFIGYQKSG
ADLEESLMYATATGASTAFSKGLSDLYDVPELLKQIHIRRRSSIWQK
>orf_3058 [protein=transcriptional regulator]
MEQLLFNIPRETFERLSETERYLLTYIHDHLDDIATMSIVTLSERAAVST
ATIVRLMKKIGYKGYTSFKYRLEQDKQMIDKEGSLSGIDHAIKQALHKNE
EEVQRTIQLQSIGQIEDAVQKMHDAKKIYIFARGFSQLIAHEMAVKLQVL
DKTCEMHDDPNIIRIKSRKMNHQTDLAIFISLNGETGELVEACQNLTIRQ
VTTITLTTKAHSSLNRLSDITLLGYRSDKSAIPEYEVRSRLALNVIARVL
LDAYVIRTNENVKPSQES


>putative lactose or galacto-oligosaccharide utilization gene cluster of alkaline Bacillus sp. N16-5
TCATTCCTCACATTTGTGTAGCTCATAAATATCACTGGTGTATTGTTTTGAAAGTTGCCACTGAATGCCAGCATTCATAAAAAATGAGCCAGTTGCTTTAAAGCCTGATTGGTCTTTGTAATAGGCTTCTGGGTCAAGACCTTTAAACGTTATTAATGTTAACTGCTCTCCATATTTAAGGCCGACCTCGAATAGAAAGAGGACACTATGTTTTTTATCTTCCGAGACATATTGTATTCCTGTATAATCAGTTCGGGAGCTTGCTGTCGGAGAAGCTAACCGATATTGATTACCTTCTTGGACAGTCCTTCTTATTTCTTTATAATAAGCGATCCATTTTGCAGCTTCAGCCAATTCTATGTCATCCCAGTGGTCAAGATTTCCTCCAACTCCTAATGCCCCTAACATCGCTACATGACATCTGTAGGTTAAAGGAACTTCCCGCTGATTCAACCAATTGGGTGAATCTGTTATCCAACACATCATCGCCTTCGCATTATAGGCAAATGACGCCCCGTATTGAATCGAAAGCCGATCCACAGCATCTGTATTATCACTCGTCCAAAACTGGTCAGTTCTCTGAAGAATGCCGAGATCTACTCTCCCACCTCCTCCGGAACATGTTTCAATCACAACGTGAGGATGCTTTCTTTTGATATGATCAATAACCTCATACAAACCTTTCACATGTTCCATCCAGAGTTGTTGCTGTTCATGTGACATTTTCGTATGGTTCAACGCGCCATGAGATTTTTCTACTATACCCGGTTCTGAAAAGGCACGATTCATATCCCATTTAATAAAATGAATATCATGCTTAGCAAGCAGCTCTCCAAGCCAATTCTTAATATAGGCTCTTACCTCCTTTTTCCCAAGGTTAAGGACAAGTTGATGACGAGCCTCTGTATGATTTTTGTTTGAAAATTGATAGACCCAATCAGGATGTTGGTCATACAACTGGCTATCTTTATTCACCATTTCAGGCTCCACCCATATACCAAAAGTCATGTTTAAAGACTCAACGTGTGAGATTAACTCTGATAACCCGTTTGGGAATTTATCTTGATTGACATACCAATCACCTAGACCAGCTTGATCAGAATGCCTTTCACCAAACCAGCCATCATCAATGACAAATAGCTCACATCCTATAGCTGCTGCTTTTTCTGCAAGTCGTTTTTGCTCGTCCACCGACACATCAAAATAAGTCGCTTCCCAGGAATTATAGAGAACTTTTCTCAAATGATCTCGATGATCTTTTGGTAAGATGACATCACGTTGAAAGCGGTGCGCCAGATGACTCATACCTGAAAAGCCATTTTCACTATAACCTATAAAAAACGGAGGTGTTTCAAAAGATTCATTAGCCTTTAACACTTTTGAAAAATCAAAGTCTGTCATACCACCACAAAGCTGCACTAAACCGAAAGCATCTTTCTCCACATGAATGTCCCAGTTTCCTGAATAAGCTAAATGCCCAAACCACACATCACCAGTCTCTTCTGTTGCATCCGCATCCACTGCAAACCACGGGTTAGCTTGATGGGATGTAGTACCCCGCCTGCTATCAATTGTCTTTCTTCCTTCACTAAGCGTTTCTTGGAGCACTTGAAATTCGCCAACCCACTTGCCTGCTAAATGAGTGAACCGACTAACTTGACCAGGTTTAAATGCCACCTGTAAAGAGCGAGCTGCTTCAAGGGTTAATTGATCTTCACTCTCATTTATGACCGCTAAACGCCGACTAATCATATCGTATTCTTCATACACGCCGTATATGAGCTGAATACGATAACGTCCTATTTTATCTTTTAAACAAAGAGATAACTCTGTTAGTTGGTCATTAATTATTTCAAGCTTATAGTTTTCGTATATCCAATCGAACCCTCTTTCACCTGTTGAATTTGACGCTTTAAATGTCGGTTCAGAATAAACCATTTCACCCCACGGGATAAACTCATATCCCATCACACCTCTTGTTGCTTCAAATGAGGAATGCGCTATCACAAAAGGACGCATCGCCTTATAATCACATTTATGAGCCAATTTCTTTCCCCAATAGATATGTTGTAGATGACCCCCTTCATGTATGTCTAAAACATAGGCTGTATTTGCCGTTTCTAAGACGAATCGCTGCTCATTACACATTACCTCTACACTCATATCTTTCCCTCCAATACCCGATTCAAGAATCTCTTCTAAACTTTACAATGCCAACCTGCCGTTATTTCACACTATCAAACTGCAGTCATTTCAATACACATGATGTCGTTTCCGTTAACAGACGTCCAACTATATGAAAGACAGTCCCCACTACCCCGAGGAGACTGTCCCCAATCACTATTTATCTCTCTCACATACTAAGCATCCTAGACGTGGCACATGCACGTTCCTATCATATATTTTCCCAGTTTCAATGTCTTTCCAAGACTGTCCTTGGTCAGGAAGTTCAACATCATAGCCTTGATTTACATCATGATTAAGCACTGTTAAATAACTGTGAGAGGACGTCTCGCGTCTTATCACTTCTATATTAGAAGGGGTTTCGTGGACAGCTATCCCTGTATTGTTGAAAATATCAATATATAAGCGCTTTAAGAAATCGTGCTCCACACCACAACCAATATAATAAACATCTCCGTTACCATAGCTATTCTTCGTTATCGCAGCTTTATCGCTAAACCACTCATCTTCATATACGGCAAGTACTTCCGCTGAATCCGCTTCAATATAATCACACCAAACATGAACAGGTGACCTATGAGTTAAAAGAGGAGCTGAAATCCCTCTAATTGATGAGCTTTTCTGTTCTCTAAGTGACTCATAATCCCGGATCGAAATCCCTGCCATGTCTGCAACGTCTCCTGGTAATGTGAGATCAGTGACCACATTATCTTCGTTCTTTACTCCTGTACGATAAGTGAAAATGACAGTGCCACCACGTTTCACATAATCTTTTAACCGGTCATTGACATGCTTTTTTGTCAAAAAGTATATAGGAACAATTATCACTTTATAAGTTGAGAAATCTTCATGACCGCGAATCATATCTGTCTGGACATTCAGATCATGGGCAGGTGCGTAAAATCTAAGGCATTCATTTATATAATTAAATTGATCAGATTGAGGTTGAATCTGCCAGGCCCAATCATTCTCGGGGTCATGATAAAATGCCACGTCAGCTTGAACCTTTGAGGTTATCCATTTATCGGCGAAAGGAGTTAAAGACGCAATCACGTCTTTAACTTCCGCATATTTCCTTCCAGGTTTTCCGTCATGGTCTAAAATACCATGACAAAATTGTTCAGTACCATAACGTGCCGCACGCCAGCGAAAATAGACGATGGCCTCAGCGCCACGGGAGATCGCTTGGTATGTCCAAAGTTTTAAGTGACCTGGTCTAGGTAAATAACCAATCTGACTCCACCCTTGTGCTCCGGATAATTCCTCCATGACCCAATAATTCTTTCCATCTTTAGTCCCTCGACAAAGGTCGTGCTGTCGAGCAATAGCAGCTGGTGTAATTGGCTCTGCTAATCCCCCCCAAACGGGATAATTATCAAACGATATAAAATCAAGGTCTTTCGCCATGTCCAACTGATCAATGGCTAACCCTGTATACACAAAATTATGGGTAATGAATTGCCTGTCTGAAATAGACTCTCTTAACGTGTCAACTTGCAACTTATTGTAACGTGTGTATGCGTCCGCACAAAAGCGATCGAAATCTAGTAACAGGCTAGGATTATGTTCTTGATAGACGACAGTTGGGACTGGGATTTGACACCACTTTGTGTATGTCTGACTCCAAAAAATCGTCCCCCACCGCTTATTTAATTCATCTAAGGTTCCATACTTCTTTTGAAGCCAAGCATGGAAGGCTTGCTTGTCATATTCTCCGTAGCTGCGATCTGATTGCTCATGCCCATATTCATTATCAGTTTGCCAACCAATGACAGCTGGATGATGCCCATAATGCTCGCCCATTTTTTGTACTATCTTTTTGGATAGACATAGATAGACCTCACTGTTAACCGTGTAATGTCTTCTTGCACCAAACCCTATTTTACGTCCATATTTATCGACTGGCAGGACGTCCGGATACTTTTCAATTAACCATGCAGGCGGTGTAGCAGTTGGTGTGCCGAGCACGACATCAAATCCGTATTCATACATCAAGTCTAAAGCTTCATCGAATAATGAAAAGTCAAAAATGCCTTCTTCTGGCTCTATAAGTCCCCAAGCGAATTCGCCAATCCTAATCACATTTATTCCGAGCTGTTGCATTAATTCGAGGTCCGTTTTCCATCTCTCTTTTGGCCATTGTTCTGGATAATAATCTACACCGATATACATCTTATCCATCTCCTCCTCGGCCAACGATAATTGTCCGTCAGCCTTAAACGTTGTTTATGTAGAGACAAACATTACGTTTGCCTAATTTTCAGCTTATTCGATATATAGACTTTCTTTGCTACCTTTCGCTTTTCTTCTATTTTTTCTAAAATTAAGTCCACTGCTGTTTCACCCATGAGCTCTGTATAAATTTTGACGGAGCTTAAAGAAGGATAGACGTATTTGGAAACGGTAATATCATTGACACCAATTAAGCTCACCCTATCAGGAACTGATATTCCTGCCTCGTGCAAAGCACGCAAACACCCAATAGCTAAAGGGTCGTTAGCCACATAAAAAGCCTCTGGTAAGTTATCACCTAATTTTTCTATCGCTTCTTTCATTAATTGATAGCCTGATTCGACTGAGAATTTGGAGACAAAGATAAATGCTTCGTTTAATTTCCCTTTTTCCGCCATATAAGCACGATAATACTTCTCACGAGCGTCTTGAATCGGGGCAATCGTATCTTTATACGTTTCATATCCACCGATAAATCCGATATCGTTAAATCCTTTTTTCAGAAAGTAATCAATGACCAATTTTGTCACCCATTCAAAATCTACGAGAACTGCATCTGACACACCCTCATCTGGGTTAGAATCCACAAATACAATTTTTTTAGACACTTTTTTCAATTGAGACACTTGGTCTGGATTAAAGCGCCCTACAGCAATGATTCCCTCTATGTCCTCTTCAATATTTTCAAAGTTAAGCTCATCATATTTCAATAGCTTTACATGTGACGCTTCCGCTCGCTTCTCTATACCAAATCGAATAGCCATGTAATATATGTCATCTAGTTCTTCCCGCTCGTTGACCCAGTGTAAAAAAGCAATCTGTCTTTCAACTGATTTCCTCCCTCTTACTTTGTGATAAGAAAGCTCCTCAGCTGCTTCAAATATCTTTTTCTTCGTTTCAACTGCCACAGATAATGATTGGTCATAGTTTAGGACCCTTGATACTGTGGATGCTGAGACGCCAGCTCTATCTGCAATATCTTTAATTGTTGCCATCTGCTTTCTTCCTTTCTTTTAGTACCTGACATTATCCTAAATTCGGCTGGTCTGTAAATAAAATATGGTCAGTTGCTGTTCCTTCCAACTCAAGCACACACAGTGTATTTACGCCTTTAACAAGTAAAGGACCCGGCAAGTAAAGCGTTTTCTGAGGGCCGACCTCCCAATATCTCCCTAAATTAAAACCATTAACAAAGACGTTTCCTTTTTTCCAGCCATCTAGATTAATAAACGTATCTTTCGGGTGATCCAAAGTAACTTCTCCTGTGTAAAACTTTGGAAAGCGTGTCTCGGTTTGATCTGAAAAATCTAATGAAAAATCCTCTAACTCAATGGCGTACATCTCCCAGTCAAACATATACTGATTATTAATCCATATGTTATCAATTAAACCTTTTCGATCTTTTAAATACTTACCATAATTGACCCGGCCCATATTCTCTACAAAAATCTCGAATATATTGACTTCATTAGGAAAATCAAGCGTTATTTCCTTTATTTTATCATTCCTATAAAACGTTTTCTTAAATTCCCCATTAATATAAAGGTAAGCACGATCTCTAATAGGCTCTAAATCTATGGTGTAAGCCCCCGTGCCTGGTACTTGTGTTCGATAAAGCATATAGCCATAAGCTTGATCAGCCTGTTCCATTGAGAGTGGGGCTTTACTCTGTAATCGACGTGACACTGACGGCAATGTATCAAAAATACTCACGGAGCGTGTCATTTTAATCGTTTGCGGCGCTAACCTCTCTGTCTTAAACGTTGGCAGCGGTTCAAGTTGTGAATGATAGTGCTGAAGAACGTCATGCACGCTTCTGTATTTAGCTGTTATGTCACCCGATTCTGTCAATAAGGCATCGTAATCATAGCTCGTAATTGTAGGTTCATATGTTTGATAATGATTTGCACCATTATAAAAATGGAAATTCGTCCCGCCATGGAACATGTAAAAATTGACCGAGCCACCTGCTTCAAGCATGTCATTGAATACATCACCAGTATTATCAGCTTCTCGTGTATGATGAGGATTGCCCCAGCTGTCAAACCAACCTATCCAAAACTCTGCACACAGCTTAGGACTGCCTGGTTTATAGTCCTCGAGTTGCTCGTATGCCTCTTTTACTTTAGACCCAAAATTCAATGTCGTTAACACATTATCGAGCGAGCCAGCTTTTATCATGTCAGGACCATCGGATGTAAATAATAACTCTTGGATTCCGTGTGCTTCATACATCCTTTTAATAGCGTTCAAATAAGCTTTATCATTCCCGTAAGCACCATACTCATTTTCTATTTGAAAAGCTATAACAGGACCACCTTTAGAATATTGATGAGTTGCTAGCTTAGGCAAAAGAACATCGTAATACTCTTTTACATGTTGCAAATAGCTAGGGTCAGCACACCTTAACATCATATCCCTATCTTTTAGCAACCACGCCGGTAGTCCCCCCATTTCCCATTCAGCGCAAATGTAAGGAGAAGGACGTAAAATGACATACAACCCTAATGCATCAGCTTCCTTAATAAATGCTTCTATATCCCTCATCCCATCAAAGCGAAAATCATGTTTGTGAGGCTCGTGAAAGTTCCAAGGAATATACGTTTCGACAGTATTTAATCCGCAAGCTTTTAGCTTTTCAAGACGATCCCGCCAGTAGCCGGGCACCACTCTAAAATAGTGAATACTACCTGATAGAATTCTGAACGGCTCGCCATTCAGTAAAAATTGGTCTTTATCTGTTGTGAGCATCGTGTCATCCTTTCTATTTAACAGCACTTCCTAGCATCCCTGATATAAAATGTCTTTGTAAAACAAGAAAGAAAATCATGATCGGAACAGTGGCTATCGATATCCCCATCATCATTTGTCCATAATCGGTATACGATACACCACTTAAGGTCGATAACGCCACTGGGAATGTATACATGTCTTGTGTTCTAATAGCCACAAGCGGCCACATAAAATTGTTCCACTGATACATAAATAAGAAAATAGACGTAGCTGCTAATGCTGGCTTCATTGATGGTAAAACGATTTTCAAAAAGATTTTAAATTCACCAGCTCCGTCTAACCTTGCTGATTCCAGAAGCTCACTCGGAAAAGCGAGGAAATTTTGTCTCATTAGAAAAATGGCAAACGGATAGCACAATTGGGGGGCAATAAGCGCAAAGTACGTATTCAACAACCCATAAGCTGACATCATTTGAAAGAGCGGAATTAATGTGGCTTGATAAGGTATCATCATCGACAAAATCAAAATCGTGAAAATAACATTTCTACCTTTAAAATCAAATTTAGCAAATGCATATGCTGCTGTAGAACTGACGATAAGCGCTAATACCACATAAGTACCAGAAACAAAAAGCGAATTAAACAGTACTCGCCCGATTCCAACTGTGTTATCTAAATTAATTAAGTTTTCCATAAACTGTCCACCAAAGGAAAGTGTCGGCGGACTCGTGAACATTTTATCAGAGCTATTAGTAGAACCTACCAACATCCAATAGAATGGGAAGATTGAAATAACGAGAAATATTCCCAATAATACATACATACCAACCTTACCGAACATCACTTGTGTCTTCGTTTTTTGTTTCATGACTTATCACCCGTAAATTTGAATTGGACAAACGATAACACGGCTACTAATACAACAACCACATATGCCACTGCACTGCCATAACTGAAGTCAAAGTACTCAAAACCATTCTCATAAATATAAAGCCCAAGTGTCATAGTCGCATTACCTGGTCCACCACTCGTCAAGTTAAATGGTTCATCAAATAATTGCAATGTCCCAATCGTTGATAAAATACCAGCAAATAGAATGATAGGTTTTAGATTTGGTATTGTAATGGAGAAAAACTGTCTTATTTTCCCCGCTCCATCAATAGACGCAGCTTCATACATTTCTTCTGGAATATTCTGAAGTGCTGCAAGAAAAATAATCATATTATATCCTGTCCAACGCCATGTCATCGCCATAATAATGGAGACTTTTGCCCAGGTGGCATCTGATAACCACGGAATGGGACCTATGCCTATATAACTTAAAAGCTCGTTAAACAGGCCGTTATCTTGTAGCATCACAGAAAACAAGAGAGAATAAGCAACAAGCGACGTGACCGCCGGTAAGAAAAACGATACTCGAAAAAAACCTTTCAACTTTAACAACTGACTATTTAAAACACTCGCCAATATCATCGCCAAAATTAACATAATCGGAACTTGGAAAATAAAGATAATAAACGTATTACTTAAGGCGGTCCAAAAGATGGAGTCCCCCATTAATCGACTATAATTAGCGAGACCTACAAACGAGTAGCTCCCCCCTTCATAACGTTGAAAACTTAAATAAAGGGAGGCTAATATAGGGTAAGCTGTAAATAATAAAAATAATATAACAGCTGGTGCTATAAAAAAGTATGGCGCTCTGTTCGTCTGATTCAATTTTTTCACCCAGCCTTTATTAATGATCTCTAATTTAGTAAAACGAACCTGCAATCGATGGGGATATCCGCTCACCACTGATTGATCGTTGAATAAATCAAGATATTAGCGTCCGGTATCTCCTGTCTAAATGGAGTTAACTCTCCTCTCCATGTTAAGACGGGAGTTACGGACGATTATCTATAATAAATAGTGAATAAAGGGCTGGAAAATCCACCCTTTATTCCATTGACTTACTAGTTTATACGATTGTCCAGTTGATTGGCTGCTCGTTCTAACGCCTCTTCAACTGAGCGCCCACCAACAGCTTCNTTCTGCTTCATCTCTCGCCACAGCATAATTTCCAGTGTAGTTAGCGTATGGAATATCTTCCATCATTCCTGCAAACATGTCCCAAATCGGTTGATCATTAAAATAAGCAACTGGTTCTGAAAAGACCCCTTCCTCATATATCGTGTTTAAAGATGGGAATAATCCGCCTTCCATTGCAGCAAGTTGAACCTCTTCAGATGTAGAGAAAAAGGCCATAAACTCATAAGCAAGATCGGGGTTTTCTGAATTTTCCGAAATCATATAGTTACTTCCTCCAAGGTTAGCTGCACGGTTCCCCCCTTCTTCAAAGGCTGGAAGTGGCATAACATCCCAATCCCCTTCCAAGTTAGGCGCCTGTTCAGTCAATAAACCAGTTAACCATGCACCTGAAGGCGCCGTTGCCACGTTACCGTTAGCAAGTCCGCCAAGCCAGGCATCCCACCCTACAAGATTTTCATTTAAGCCTTCCTCATGAAGCCGTTTGACGACTTCCATAGCTTGTATAGATTCTTGAGAGTTCAAATTGATTTCGCCTTCTTCATTGAAATAAAATGTCCCTTGCTGATTTAACATGATTCGGTAAACGCCATCATCATTGTTAATATCAATTCCCGTTAAAGCAACATCCAGTTCTTCTCTTAACGTATGGCCTGCTTCTATAAAATCATCCCACGTTTCTATTTGATCCGCGTCAATTCCTGCTTCTTCAAATAAATCTACTCTGTAAAAAACACCTGCTGGTCCTGCATCAAACGGCACTCCGTATATGCTGTCATTTAACGTTAATAACTCTGTTTTAAATTCTGGAAATTTCTCTCCATGCTCATCGTCAAAACCGTATTCTGACAAATCCAGAAAAGCTTCTGGGAATGAATTTAAGTAACCTTGAACACGATCATCTTCTATAAGCATGATGTCAGGCAGTCCTTGTCCCCCTGCCTGAAGCCCTGTTGTAATCTGTTGATAAACATCTGGTGTTCCTTGCTCTACAATATCTAATTCAAAACCTGGATTCTCTTCAGCAAAACGTTCAGCCGCCTCTTCCAATACAGGGATGTTAATATTCCAAGCCCATGCTGTCAGAGTCTGAGTTTCCCCTCCACCATTATTATCTGTGGCATTGTCAGTCGTTTCTTCATTTCCACAAGCAGCAAGCATCATAACCATGGCAGAACACAACAAAACTGTTTTTTTCATGCTTAAAATCCCCCTAAGAAATTTTATGAAAACCCTTTCATAATAAATGATAAATCCTTCAACTCTATTAGTCAA
>orf_0347 [protein=glycoside hydrolase clan GH-D]
MSVEVMCNEQRFVLETANTAYVLDIHEGGHLQHIYWGKKLAHKCDYKAMR
PFVIAHSSFEATRGVMGYEFIPWGEMVYSEPTFKASNSTGERGFDWIYEN
YKLEIINDQLTELSLCLKDKIGRYRIQLIYGVYEEYDMISRRLAVINESE
DQLTLEAARSLQVAFKPGQVSRFTHLAGKWVGEFQVLQETLSEGRKTIDS
RRGTTSHQANPWFAVDADATEETGDVWFGHLAYSGNWDIHVEKDAFGLVQ
LCGGMTDFDFSKVLKANESFETPPFFIGYSENGFSGMSHLAHRFQRDVIL
PKDHRDHLRKVLYNSWEATYFDVSVDEQKRLAEKAAAIGCELFVIDDGWF
GERHSDQAGLGDWYVNQDKFPNGLSELISHVESLNMTFGIWVEPEMVNKD
SQLYDQHPDWVYQFSNKNHTEARHQLVLNLGKKEVRAYIKNWLGELLAKH
DIHFIKWDMNRAFSEPGIVEKSHGALNHTKMSHEQQQLWMEHVKGLYEVI
DHIKRKHPHVVIETCSGGGGRVDLGILQRTDQFWTSDNTDAVDRLSIQYG
ASFAYNAKAMMCWITDSPNWLNQREVPLTYRCHVAMLGALGVGGNLDHWD
DIELAEAAKWIAYYKEIRRTVQEGNQYRLASPTASSRTDYTGIQYVSEDK
KHSVLFLFEVGLKYGEQLTLITFKGLDPEAYYKDQSGFKATGSFFMNAGI
QWQLSKQYTSDIYELHKCEE
>orf_0348 [protein=beta-galactosidase]
MDKMYIGVDYYPEQWPKERWKTDLELMQQLGINVIRIGEFAWGLIEPEEG
IFDFSLFDEALDLMYEYGFDVVLGTPTATPPAWLIEKYPDVLPVDKYGRK
IGFGARRHYTVNSEVYLCLSKKIVQKMGEHYGHHPAVIGWQTDNEYGHEQ
SDRSYGEYDKQAFHAWLQKKYGTLDELNKRWGTIFWSQTYTKWCQIPVPT
VVYQEHNPSLLLDFDRFCADAYTRYNKLQVDTLRESISDRQFITHNFVYT
GLAIDQLDMAKDLDFISFDNYPVWGGLAEPITPAAIARQHDLCRGTKDGK
NYWVMEELSGAQGWSQIGYLPRPGHLKLWTYQAISRGAEAIVYFRWRAAR
YGTEQFCHGILDHDGKPGRKYAEVKDVIASLTPFADKWITSKVQADVAFY
HDPENDWAWQIQPQSDQFNYINECLRFYAPAHDLNVQTDMIRGHEDFSTY
KVIIVPIYFLTKKHVNDRLKDYVKRGGTVIFTYRTGVKNEDNVVTDLTLP
GDVADMAGISIRDYESLREQKSSSIRGISAPLLTHRSPVHVWCDYIEADS
AEVLAVYEDEWFSDKAAITKNSYGNGDVYYIGCGVEHDFLKRLYIDIFNN
TGIAVHETPSNIEVIRRETSSHSYLTVLNHDVNQGYDVELPDQGQSWKDI
ETGKIYDRNVHVPRLGCLVCERDK
>orf_0349 [protein=probable transcriptional regulator]
MATIKDIADRAGVSASTVSRVLNYDQSLSVAVETKKKIFEAAEELSYHKV
RGRKSVERQIAFLHWVNEREELDDIYYMAIRFGIEKRAEASHVKLLKYDE
LNFENIEEDIEGIIAVGRFNPDQVSQLKKVSKKIVFVDSNPDEGVSDAVL
VDFEWVTKLVIDYFLKKGFNDIGFIGGYETYKDTIAPIQDAREKYYRAYM
AEKGKLNEAFIFVSKFSVESGYQLMKEAIEKLGDNLPEAFYVANDPLAIG
CLRALHEAGISVPDRVSLIGVNDITVSKYVYPSLSSVKIYTELMGETAVD
LILEKIEEKRKVAKKVYISNKLKIRQT
>orf_0350 [protein=hypothetical protein]
MLTTDKDQFLLNGEPFRILSGSIHYFRVVPGYWRDRLEKLKACGLNTVET
YIPWNFHEPHKHDFRFDGMRDIEAFIKEADALGLYVILRPSPYICAEWEM
GGLPAWLLKDRDMMLRCADPSYLQHVKEYYDVLLPKLATHQYSKGGPVIA
FQIENEYGAYGNDKAYLNAIKRMYEAHGIQELLFTSDGPDMIKAGSLDNV
LTTLNFGSKVKEAYEQLEDYKPGSPKLCAEFWIGWFDSWGNPHHTREADN
TGDVFNDMLEAGGSVNFYMFHGGTNFHFYNGANHYQTYEPTITSYDYDAL
LTESGDITAKYRSVHDVLQHYHSQLEPLPTFKTERLAPQTIKMTRSVSIF
DTLPSVSRRLQSKAPLSMEQADQAYGYMLYRTQVPGTGAYTIDLEPIRDR
AYLYINGEFKKTFYRNDKIKEITLDFPNEVNIFEIFVENMGRVNYGKYLK
DRKGLIDNIWINNQYMFDWEMYAIELEDFSLDFSDQTETRFPKFYTGEVT
LDHPKDTFINLDGWKKGNVFVNGFNLGRYWEVGPQKTLYLPGPLLVKGVN
TLCVLELEGTATDHILFTDQPNLG
>orf_0351 [protein=sugar ABC transporter permease]
MKQKTKTQVMFGKVGMYVLLGIFLVISIFPFYWMLVGSTNSSDKMFTSPP
TLSFGGQFMENLINLDNTVGIGRVLFNSLFVSGTYVVLALIVSSTAAYAF
AKFDFKGRNVIFTILILSMMIPYQATLIPLFQMMSAYGLLNTYFALIAPQ
LCYPFAIFLMRQNFLAFPSELLESARLDGAGEFKIFLKIVLPSMKPALAA
TSIFLFMYQWNNFMWPLVAIRTQDMYTFPVALSTLSGVSYTDYGQMMMGI
SIATVPIMIFFLVLQRHFISGMLGSAVK
>orf_0352 [protein=sugar ABC transporter permease]
VVSGYPHRLQVRFTKLEIINKGWVKKLNQTNRAPYFFIAPAVILFLLFTA
YPILASLYLSFQRYEGGSYSFVGLANYSRLMGDSIFWTALSNTFIIFIFQ
VPIMLILAMILASVLNSQLLKLKGFFRVSFFLPAVTSLVAYSLLFSVMLQ
DNGLFNELLSYIGIGPIPWLSDATWAKVSIIMAMTWRWTGYNMIIFLAAL
QNIPEEMYEAASIDGAGKIRQFFSITIPNLKPIILFAGILSTIGTLQLFD
EPFNLTSGGPGNATMTLGLYIYENGFEYFDFSYGSAVAYVVVVLVAVLSF
VQFKFTGDKS
>orf_0353 [protein=sugar ABC transporter extracellular solute-binding protein]
LTNRVEGFIIYYERVFIKFLRGILSMKKTVLLCSAMVMMLAACGNEETTD
NATDNNGGGETQTLTAWAWNINIPVLEEAAERFAEENPGFELDIVEQGTP
DVYQQITTGLQAGGQGLPDIMLIEDDRVQGYLNSFPEAFLDLSEYGFDDE
HGEKFPEFKTELLTLNDSIYGVPFDAGPAGVFYRVDLFEEAGIDADQIET
WDDFIEAGHTLREELDVALTGIDINNDDGVYRIMLNQQGTFYFNEEGEIN
LNSQESIQAMEVVKRLHEEGLNENLVGWDAWLGGLANGNVATAPSGAWLT
GLLTEQAPNLEGDWDVMPLPAFEEGGNRAANLGGSNYMISENSENPDLAY
EFMAFFSTSEEVQLAAMEGGLFPSLNTIYEEGVFSEPVAYFNDQPIWDMF
AGMMEDIPYANYTGNYAVARDEAEXSCWWALS


>arabinose operon of alkaline Bacillus sp. N16-5
TCAAGAAGTTAGCGTATGTCTATTCCGATACCGAAGCAATGTCTCTCTATCACGGATATTATGTGCTTTATGAAGGCTTTCTTGCAGCAAGTTACTTTCAATACCTAATTCATTAGGAGTTGCCTTCCCTCCAGCCTGATAAATGAACCGGCGTAATTCTTCTCCTGAGGGAATCCTGTCTATCAGTCTTGTTAAAAACGCACTGTCACTGTTCGGATCCCGTTTAAAAAGGTCTTTCACTTCATTGTGATAAAGATCAGCAATAACACCTGCAGCAACCCCTACTTTCGCACCGTGTAGCAATTGTTTTCTTTCTTCTTCAATAAATGTCATTTCCCAAAAATGCGAAAGGTGATGTTCGGCCCCTGAGGCCGGATGAGACCGGCCAAACATAGCCATTGCCATACCTGATTGAATTAAGGCAGTCATTAGGACACGTATTCCTTCTCTGTCTTTCTCTTTAATTAACTCACTGTTCGCCACGCAATTATTCAATGCCTCTCTAGTCATCCTAGCTACAGCAGGGCAGTAAGGCTCATTAGCCATGTTATGTCCAAATTCCCAATCCACCAATGACGTATATTTGCCAAGCATATCACCAAAACCAGCGGCAACCATTTCCTGCGGTGCATCACATAAAATAGTGAGGTCGGCAAATAGCGCAATAGGAGCGTGTGTTTGAAACGTAATCTTCTTTTTATTTACGACGATAGGGGCACCCATCGAATTAAATCCATCTACTGATGGGGCAGTAGGAAACGAAATAAAGGGTAATCCTACCTTATAGCTCACAAAACGTGTTATATCATGAATTGTACCTGACCCTACAGCAATCATCACATCAATGTCAGTAGGGGTGTCAATGAGGACGCGAACAATCGCCTTTTCATCAGCCAAAACGTCACCTTGGTTATCTGGTAAAAGAAGAGACTTCGTGAAGCGGCAAGGCATTTGCTCCTCACAGATAATCATGTCAGCCATCGAATTTGTCTGATCATCACACACGATCAAGGCATGACTATACTCTTTTCTCCGTAAAAAACGATATAAATACGTCATGGCATCTTGATCTATAACCACCTCTTCCATTGTTAAAGGATAGTGAATGTTAGGACAATCACAGGAAGATCGATGGTTCTCATACCAGTCTTGAAATACAAGCATGTTATCCCTTCTTTCCTTTTAGTAAAGCTTCTAATATCAATTTTCAGTCCGCAAAACCGCCTTTATCACTACCAACTTCGACTGTTTCGTCTAACCATCCTCTCCACCTCATCGGGTCGGCTCCTTTCCCCCTCTCAACTTAAGGATGTTTGATTGGTTGTCAACTGGATTTTGGAAACGCCTCAGAGAGGGGAGGTGTTTTGTCTCAAAAATCAGTCAGCGTTAAAGTCGTTAGTAAATAATATATAGAAACGATTGTCATCTATTCGAACCATTTCCCTCCACCAGGGCGCGGACATTGTTTATTCTTTAAGCGGGTCATATATTGAACAAGCATACCGTTATAACGACATGTCGTTTCATATTGTAAGTCCTCGCACAATTCACAGACAGCCATACGTTTGAAGTAAACTTCAATAGGTGTGAGTAAGTCTCCGATTTCTTCCGTTTGTTTTTGCATCATTTGAGCCAATTCAACTTTTGTTAGCTTGACACTCTGAAGACAGCTTTTACACTTTGGTTGAGGCACGATGACGAACTCCTTTCATTCCTGAAAGACGCATATAGTGTTTCAAAAAATCATCTATATCATAGTACAACGGAAAATTTGCTAGCACGTTTTTAAAGCAGGAGAGAACACTCTCCCCCGCTTCATGTACATTTAAATTGATTAGCTGATAGTCAACGTCAAAACAGAAGCTGGAGGTACCGTTAATTCCAAGCTTGTTCCATGTTGTGTAAAATGGCTATACGCTTCTGTTATCACATTATGAGGTTGTTCAAATGTGTTATGAGCATTCAATTCAGATGCTGTAATAATGCTTCCTGTCACGTGGTTAAGCTCAGATAACCCTTGTAGATTGAGAGAAACTGTCGTTTCCTCACGAGGGTTAATGTGACAAAGACTGATATTAATCTCACCGTTGCTATTTTTGGAAGCCGTCGTACTCACTCGCGGTAATACTTCTCCGTCAAACTCATAGGTGTCCTCTGGCTGCTTTATTGCTAAGCGCTCTGCATCCTGATGGACTTTGTACATATTAAACACATGATAAGTCGGCGTTTTGATCATTTTATCGCCTTCTGTTAAAATCATCGCTTGTAGCACATTAACCATTTGAGCAATGTTAGCCATATGAACACGGGCGTTATGTTCATGGAATATATTAAAATGTAAACCCGCCACCAGTGCATCACGAATGGTATTTTGTTGAAATAAGAAGCCAGGATTCGTGCCTGGTTCAACGTCATACCATGTTCCCCACTCATCAATAATCATGCCAATGCGTTTGTCCGGATCATATTTATTCATAATTGTGGCATGTTTTGAGATGAGTGTCTCCATATGGAAGGATTTTTTCATCGTCATGAACCACGCTTCTTCCTTGGGATCTAAGGCCGATCCTTTATTTGACCATTCACCTGGAACAACATAATAATGCAAGCTTAGACCGTCCATAAGGTGAGCCGCTTCTCGCATGAGAACATCTGTCCAATTAAAATCATCTACATTAGCACCACCGGCAATTCTATAAATCTTGTTATCACCATAATTTCTCACATATGTTTGATAGCGACGGTAAAGGTCTGCGTAATACTCAGGACGCATATTGCCACCACAACCCCAATTTTCATTGCCGACCCCAAAATATTTAAGCTTCCAAGGATCTTTTTGCCCATTTTCTTGACGCCAAGCGGACATTGGAGACTCACCACCAAATGTCATATACTCCACCCATTCTGACATTTCCTGTACCGTACCACTTCCTACATTGCCACAAATATACGGTTCAGTGTCCAAAAGCTCACACAGCCTCATAAACTCATGGGTGCCAAAATGATTGTTTTCTACGACGCCGCCCCAATGCGTGTTAACCATTCTTTTCCGTTTTTCCCTCGGTCCTATACCATCTTTCCAATGGTATTCATCAGCAAAACAACCCCCTGGCCATCGTAATACTGGAATATTTAACTCCTTTAACGCCGCTAAAACATCATTACGAATGCCGTCTGTATTAGGGATCTCTGAATCTTCTCCAACCCAAAGCCCTTCATAAATACAACGTCCAAGATGCTCAGAAAAATGCCCATATATATGTTTACTAATCTTCCCTTCATTAAAGTCCGTATAGACCTTCACGTTAATACTCATCGCTATATCCCCTCGCTTTTCTAAAAGGTTAAACACATCCACATGCTAGATTACAACCACCATTCATTTAGGAAGCGCGTACTTTGTCATCTCATGAAGATTCAGAACACTAACCACTCAAAGTTAGAACGAAACCTTTAATCGTCTGTAAACATCATTCCATTGCAGCTGTTGTTGGAATTGCAGCACATCTGTTTTATCATTAATAAAAACAATTTCAATGTCAGTGAGTGTCGCCCAATCATAAAGTTGTTCAGGTGTTACATTAAATGAAAATACTGTGTGATGTGCGCCTCCCGCATGAATCCATGCTTCTGTCGCTTCACTCAATGACGGCTTACATCTCCATAACACTTTAGCCACTGGCAACTTCGGCATTGCTCGTTCCGGTTGAACCGCCTCTACTTCGTTCACCACTAGACGGAAGCGATTTCCTAGATCAACAAGCGAAGCATTTAACGCTTCACCTGCTGCACCATCAAAGACAAGACGGGCAGGATCTTCTTTGCCACCAATTCCTAGCGGGTGCACTTGAATGTCAGGTTGTGTTGCTGCCACTGTGGGACACACTTCAAGCATATGAGAACCGAGTACTAACTCGTTACCTTTTTCTAAATGATACGTATAGTCCTCCATAAAGGAAGTGCCTTTACCGTCCGCAATAATTTTCATCATTCTAAGCAAAGCAGCAGTTTTCCAGTCTCCTTCTCCACCAAAACCGTACCCCTGCGCCATTAAACGTTGTACAGCAAGTCCTGGCAATTGTTTCATGCCATGCAAGTCTTCAAAGTTACTTGTAAACGCTGTAAAACCACCGTTTTCTAAAAATCTTTTTAATCCTAACTCAATTTTTGCTTGTTCTAAAATAGACGCTTTTTTGTCATCATTTGACTCCACTGCAGAATCGATTTTATAAAGCTCTTTATAGTCACTGTATAGATGTTCAATGTCATCTGTAGAAACAGTATTCATTGATTCCACAAGGTCTCCAATCCCAAAAGCAGAAATGGACCAGCCAAACTTTGTTTGCGCCTCAACCTTATCACCCTCGGTCACTGCCACTTCACGCATGTTATCACCGAAACGAGCGACTTTAAGGTTTTCACCATCACTAAATGCCGCTGCCGTTCTCATCCATGAAGCTAATCGTATCTGTACGTCCTCATTTTGCCAATGACCAACAATCACTTTTCGTTTAACACCCAATCTCGCTCCTATATGGCCGTATTCTCGATCCCCATGGGCAGATTGATTTAAGTTCATGAAATCCATATCAATATCGTCAAATGGAATTTCACGATTATACTGTGTGTGGAGGTGAAGAAGTGATTTAGACAATTTCTTCAAACCGTTTATCCACATTTTTGCCGGTGAGAATGTATGCATCCATGTAATCACACCACCACAACTCTCATCATTGTTAGCATCAGATAACAGTTTGCCAATGGCATCAGGTGTTGTTAATACCTCTTTTAATTCAATCGTATAAGGTAAAGAAGCTTCCTGAGTTAATTTTTCAACGATGATTCTTGAGTGTTCTTCTACTTGTTTAATAGTTTCAGGTCCATACAAATGTTGACTTCCCGTTACAAACCAGAACGTATAATTTTTTGTCTTTAACATGACTGACATCCTCTCTTTTATTTGCTCATTTCTGCTTTTAACGATTTCAAACGTTTCATGACATCATTAGTACCACGGGCAAAATAGTCATGGAGCGCTTCATATTCGCGGTAGAGTTTTTCATATACGGCTACATTTTCTGGGATCGGCTTGTAACTTTCATCCTTCACCCGCCCCATGTGGACTGCAGCTTCTGTAATCGTGTCATATCCACCAGTTGCACTCCCAGCAGCAACTGCTGCAAACATCGCTGCTCCAAGGGCGGGGGTTTGCTTAGAGGCCGCAATACGGATTTCGCGGTTCGTGACATCGGCATAAATTTGCATAAGTAACTTATTTTTTTGAGGAAGCCCCCCACACGCATAAAGAACATCTACAGACACACCATTATTATGAAAAGCATCTACAATGGCTCGGGTACCATAGGCTGTTGCTTCAAGAAGTGCCCGATACATTTCTTCAGTTTTTGTAGAGAGTGTGTAGCCGAGCATCAGTCCTGATAATTCTGTATCTACAAGAATCGACCGGTTGCCATTCCACCAATCGAGAGCCACTAGCCCTGATTCACCTGGCTTATAGACTGCTGCTTTTTCTTCTAATAGCGTATGGACATTGACTTTTCGTTCTTCAGCTTCTTTGAAAATGGATTGAGGCACACTGTTATTAACAAACCAAGCAAAAATATCACCCACAGCCGATTGACCGGCTTCATATCCTAAGTAACCAGGGATAATGCCGTCTTCTACAACCCCACACATTCCCTCAACCTTATTTTCTTTTTCCCCTAATAACATGTGGCAAATAGACGTGCCCATAGCCATGACAAGTTTCCCGGGTGTCGTCACCCCTACTGCCGGTACAGCAGCATGAGCATCTACATTCCCTACTGCGACTGCTATCCCTGCTTTTAAGCCCATCTTATCTGCTATCTCAGGCTGTAGCTGACCAGCTTTTGCCCCCAACGGTAATATGTCTCCACGTAATTTTGTTTCTGTTAGCTTTTCTAATCGCGGATCTAATGATCTGAAAAAATCATTAGATGGGTACCCGTCTTGCTTATGCCAAATGGCTTTATAGCCCGCGGTACAGCTATTTTTTGTGATAGTGCCCGTCATTTGTGACACAATCCAGTCTGTCGCTTCTAAAAACTGATCTGTCTGATGATAGATGTCCTCAGATTCATCTAATATTTGCCATATTTTAGCTATCATCCACTCAGACGAAATTTTCCCTCCATACCGTGGTAAAAATTTTTCGCCTCTCTTTTCTGCTATCTCATTTATTAAATTCGCTTCATCTTGAGCTGCGTGGTGTTTCCATAACTTTACCCAACTATGGGGGTTATCTTTATAGTTTTCATTCAAGCAAAGAGGCTGCCCTTTTTCGTCAATCGGGAGCATCGTGCAAGCTGTAAAATCGACGCCAATGCCAATCACATCATTCGGATCAATGCCAGTCTCTTTCATAACAGCCGGTACAGAAGTAGTCAGAACCTCAACATAATCAAGCGGATGTTGAAGGGCCCATTCATGATCCAGTTTTATCCCCGATTCTGGCAATCTATCATCAATGACACCATGTCGGTACGGTGTTACATGATCTGCAATTTCTTTCCCATTAGATAAATCAATTAAGACGGCTCTTCCAGATTCCGTTCCGTAGTCAACCCCGACAGTATATTTCTTTGACATCCGTTATTCCTCCTATCAGTCTAGTTTTGTCCATAGTAAGCTTTTGCTCCATGTTTTCTAAAAAAGTGTCTATCCATTAATACATTATCCATTGGAGGCGTTTTAGGATTTATAGCTAACGTTTTTTGCGCCATACTAGCCATCTCTTCCAAAACTTGCGCATTTTGTACCGCTCTCATGGCATCTTTTCCCCAAATAAACGGGGCATGTGAATGAACAAGTACACCAGGTGTTTTCACAGGATCTTTATCTTGAAAGGTTTCGATAATGACGTGACCAGTTTCTAATTCATAGTCTCCTTCTATTTCTGCTTTTGTCAGTTTGCGAGTACATGGCACAGGACCATGGAAATAGTCAGCATGAGTAGTACCAAAAGGCGGAAGATCTTTTCCAGCTTGAGCCCAAGCAGTCGCCCACGTAGAGTGAGTGTGAACAATCCCTCCGATATTTTCGAAAGCGCGATATAGGGCAAGGTGAGTAGGCGTATCAGATGATGGTTTCAAGTCACCCTCTACAATATTGCCCTCTAAATCTACAACAACCATATCTTTGCTTTTCATGTCAAAGTATTCGACACCACTTGGTTTAATCACCACTAAACCTTTTTCCCTATCAATCCCACTGACATTTCCCCATGTCAGTGTGACAAGCTGATACTTAGGAAGATAAAGATTGGCTTTATAGACGGTCTCTTTTAATTGTTCTAACACGTTCATCACCCTTTCCATTTGGTTAAAGCGCTTACTTAACATTATACACTTGTACGTATGTATTTCAATTATTTTTTTATAAATAGACAT
>orf_3181 [protein=AraM]
MLVFQDWYENHRSSCDCPNIHYPLTMEEVVIDQDAMTYLYRFLRRKEYSH
ALIVCDDQTNSMADMIICEEQMPCRFTKSLLLPDNQGDVLADEKAIVRVL
IDTPTDIDVMIAVGSGTIHDITRFVSYKVGLPFISFPTAPSVDGFNSMGA
PIVVNKKKITFQTHAPIALFADLTILCDAPQEMVAAGFGDMLGKYTSLVD
WEFGHNMANEPYCPAVARMTREALNNCVANSELIKEKDREGIRVLMTALI
QSGMAMAMFGRSHPASGAEHHLSHFWEMTFIEEERKQLLHGAKVGVAAGV
IADLYHNEVKDLFKRDPNSDSAFLTRLIDRIPSGEELRRFIYQAGGKATP
NELGIESNLLQESLHKAHNIRDRETLLRYRNRHTLTS
>orf_3182 [protein=a-L-arabinosidase]
VDVFNLLEKRGDIAMSINVKVYTDFNEGKISKHIYGHFSEHLGRCIYEGL
WVGEDSEIPNTDGIRNDVLAALKELNIPVLRWPGGCFADEYHWKDGIGPR
EKRKRMVNTHWGGVVENNHFGTHEFMRLCELLDTEPYICGNVGSGTVQEM
SEWVEYMTFGGESPMSAWRQENGQKDPWKLKYFGVGNENWGCGGNMRPEY
YADLYRRYQTYVRNYGDNKIYRIAGGANVDDFNWTDVLMREAAHLMDGLS
LHYYVVPGEWSNKGSALDPKEEAWFMTMKKSFHMETLISKHATIMNKYDP
DKRIGMIIDEWGTWYDVEPGTNPGFLFQQNTIRDALVAGLHFNIFHEHNA
RVHMANIAQMVNVLQAMILTEGDKMIKTPTYHVFNMYKVHQDAERLAIKQ
PEDTYEFDGEVLPRVSTTASKNSNGEINISLCHINPREETTVSLNLQGLS
ELNHVTGSIITASELNAHNTFEQPHNVITEAYSHFTQHGTSLELTVPPAS
VLTLTIS
>orf_3183 [protein=L-arabinose isomerase]
MSVMLKTKNYTFWFVTGSQHLYGPETIKQVEEHSRIIVEKLTQEASLPYT
IELKEVLTTPDAIGKLLSDANNDESCGGVITWMHTFSPAKMWINGLKKLS
KSLLHLHTQYNREIPFDDIDMDFMNLNQSAHGDREYGHIGARLGVKRKVI
VGHWQNEDVQIRLASWMRTAAAFSDGENLKVARFGDNMREVAVTEGDKVE
AQTKFGWSISAFGIGDLVESMNTVSTDDIEHLYSDYKELYKIDSAVESND
DKKASILEQAKIELGLKRFLENGGFTAFTSNFEDLHGMKQLPGLAVQRLM
AQGYGFGGEGDWKTAALLRMMKIIADGKGTSFMEDYTYHLEKGNELVLGS
HMLEVCPTVAATQPDIQVHPLGIGGKEDPARLVFDGAAGEALNASLVDLG
NRFRLVVNEVEAVQPERAMPKLPVAKVLWRCKPSLSEATEAWIHAGGAHH
TVFSFNVTPEQLYDWATLTDIEIVFINDKTDVLQFQQQLQWNDVYRRLKV
SF
>orf3184 [protein=ribulokinase]
MSKKYTVGVDYGTESGRAVLIDLSNGKEIADHVTPYRHGVIDDRLPESGI
KLDHEWALQHPLDYVEVLTTSVPAVMKETGIDPNDVIGIGVDFTACTMLP
IDEKGQPLCLNENYKDNPHSWVKLWKHHAAQDEANLINEIAEKRGEKFLP
RYGGKISSEWMIAKIWQILDESEDIYHQTDQFLEATDWIVSQMTGTITKN
SCTAGYKAIWHKQDGYPSNDFFRSLDPRLEKLTETKLRGDILPLGAKAGQ
LQPEIADKMGLKAGIAVAVGNVDAHAAVPAVGVTTPGKLVMAMGTSICHM
LLGEKENKVEGMCGVVEDGIIPGYLGYEAGQSAVGDIFAWFVNNSVPQSI
FKEAEERKVNVHTLLEEKAAVYKPGESGLVALDWWNGNRSILVDTELSGL
MLGYTLSTKTEEMYRALLEATAYGTRAIVDAFHNNGVSVDVLYACGGLPQ
KNKLLMQIYADVTNREIRIAASKQTPALGAAMFAAVAAGSATGGYDTITE
AAVHMGRVKDESYKPIPENVAVYEKLYREYEALHDYFARGTNDVMKRLKS
LKAEMSK
>orf3185 [protein=ribulose-5-phosphate 4-epimerase]
MSIYKKIIEIHTYKCIMLSKRFNQMERVMNVLEQLKETVYKANLYLPKYQ
LVTLTWGNVSGIDREKGLVVIKPSGVEYFDMKSKDMVVVDLEGNIVEGDL
KPSSDTPTHLALYRAFENIGGIVHTHSTWATAWAQAGKDLPPFGTTHADY
FHGPVPCTRKLTKAEIEGDYELETGHVIIETFQDKDPVKTPGVLVHSHAP
FIWGKDAMRAVQNAQVLEEMASMAQKTLAINPKTPPMDNVLMDRHFFRKH
GAKAYYGQN


>putative arabinobiose/arabino-oligosaccharides utilization gene cluster
TCATCTATCAACGGTTGGCCAATGATCTTCCCAGTTAAGGGTTCTAATTTGCATACGGATGACGCCATCTGCATCACCATCGTAGTAATGATGAATTAAATAGTCATGCCCATACACTTGTAAAATATCTTGGCCTCCTGGACCAATTTGATTCCCTTCTGACTCTAAAATGACTGTACCTCCCCCGTTAGTAAGAGGCTGCCCTTGTTGATCTACGTATGGTCCTGTTACCGACTCTGAACGCCCTACAGCTATTTTGTACGTACTATCCGTCCCTGCACAACATTGGTCCCATGAGGTAAATAAATAGTAATAGCCCTCTTTTTCTATTATTGTAGGTGCTTCAACAGGGTTGTGTTGAACAGACGGTCTGTTTTGTAACGTTACAACCTCACCTGACACGGCAGTGGAATTATCCATTTCTTGAAGCTTTATTCCACTAAAATGCGAGCCATATACAATCCAAAGAGAGCCGTCAGCTTCAAACACATGAGGATCAATTGCATTGTAATCCGTTACCCCTGGTTCTGATGTCACAATGGGGCCGTGGTCCACCCAACTATTAAGGTCATGAGGCGTTTGAGAACTTAATACACCTATCGCCGATCGATTTGAACCGAAAGAGGAAACGGCATAATATAAGTAATACGTGTTATCATATTCAATGACTTGAGGTGCCCAGAGATGTTCAGAGTTATACCCTGTTACCCAATCAGGAACCGGAATTTCTCCGATTGCTTCCCATGGTCCTTCAAGCGTCCCTTCTGATTTCCTTACATAAATACCTCCTGGGTCATTTACATTTCTCAGGATACCTGTGGAGAACACATAATAAGCGTCATCCGTGCGAAGTAAAGCAGGGTCGTGCACAGGGTCATCAACTTCACCAGGGATATAGTCGCCAATATCACCGATCATCTCAAGCTTTCCAGTAGGAGGATTCTCAAGATTCTCTTCATATTCATTTGCTCCTTTGTCAGCTAATGATTCCCCATTAAATAGAAGCACCCCGGCTACGACGGTAACGATACACACAAGCCACGTATAGACATTCATAATCTTCACTACTCTCTCTCCCTTCACCATTTATTTGTAAAGGCTTTCATTATCTATTATACAGAATTATACGTATAATTTAATAGTTTTTACTTAAAATTTCAAACTAGTACTAATAAATTATAACAACTTTCCGATTTTGTTCATTGTCACTCTTTACGCATTAAGTAGTCTTTCAATCTCTTAAACTTTCATTCCCATTTCTGATGTAACAAAGTTATATAGGTTTTCGTTCTTCTCCCACTTATTCGTAGGTGAGTCAAACAGAACTTTACGTCCGTTAGCTCCACCTAAATTGAGCTCTTTCTCTATTTTGAGCTAGGCGTTCGACGAACGGTTATCTGTGATAAATTTAAAATGAGTGCTAACATTTGAAGTATTCAATGAGAAGAAATTTGATGATGTGTTTTCAAGATGATCTTTTAGCTTTTTATTGCACCATCAGCTAGAGAAATGAGTGAAACTTGGAAGTATCAATTTAAATATGTACTATTTATTTCAATCATTGGGAGACATCAGCCTTTTTTACTTCTATATAAAAAACGAACGCATAGGTGAAGAAAGCGTTCGTTTTATTACTTAGTCGTTGACTTAATTAATTAATTTATTTCTTTTACACTTATCCCTTGTGTTGAGTTCCTAATCATTATTTTCGGTTCATAGACGACTGGTGTCGTTTCCAAATGACGAGAAGGCGACTGCTTCTGCTCAATAAAATTGTATATTCTTCGTCCTGCTTCTTTTCCCATTTCTTCCTTTGGATGCGCTACTGTTGTCAGTTTAACTTCTGAAGCCACCGATAGAAATGAATCATCGTAGCCAACTACAGAGATATCTTCAGGGACAGACAACTTCATGTCTCTTATTACGTCCAAAAGCATTAATGCAAGCTGGTCATTGTAACATACAATAGCAGTAGGTAACTCTGACGTGTTTGTCAAATGCTGTCTCAACTCTTCTACCGGCACAGTTTCTTTTGTTTCTGTTGTGTAAGTGATAATATTTTTAGGACTTAAAGGAATGCCACTTTCACGATGAGCTTTAATAAAACCTTTCATACGCTTCGTCCCTTGAATATCATCATTTTTAAAGAAGCCTAGAACGTATTGGTGACCAAGATCCAATACATGACGTGTCTGTATTCTTCCACCTTCAACATCATTCATAATCAGATGAGTAGGCTCTAATTCTTCATAATAGGCATTTATCATGACGTATGGGATACCTGTTCGTTCTAAATTCAGATAATAGTTAATATTAGGATTGGGAAGCGCACTTTTCGTTGGCTCCACAATGAGACCGTCAAATCCTTGTTGTAAAACCGCTTCAAGACATCGACGCTCTTGCTCAATATTATTGTTCGTACTAAACAATGTCACTTGATACCCATTTTTACTTAAATATCCTTCGATGCCACGAATTATTGACGGAAAAATGTAATCCGAAAAATACGTTGTAATAACCGCTATATTTTTCGTTTGTTGGCCTGCAGTGCCACTTTTTAAAGCTGAACGATCAGCGCAAAATGTTCCTGCACCTTGCTTTTTATAAATCCATCCGTCATTGACTAGTTCATCAATCGCTTTTCTCACCGTGTGGCGACTCACTTCATATTCCTTCATCAATTCTGTTTCCGATCCTACCTTTTGATGAGGTTGAATAAATCCTTGAAGTATCTGTGATTTAATTTTATTTTTCACAAAGTTATATTTTGTCTCCATCATCCACCTCGCTCGTCTGACATATACGTACGACTATTGTATCACGTTCTTAAGGTAATCACACTTGAATCCTTAAATTCCCTTTAGCAATGAACAACAGTCCCATATATGTCAGGCAACTTTAAGGTGAAAAAATCACAATCTTAGGAACGCTAACACGTTATGCTCATTCTTTAATCACATGGGAGACAGTCTGCTCCTCATGGCTTTTTTCTAACTTGTGTAAGGTTCGTATAAAAAACCACATGATAAGATAGGAAGCGACACTTCCAGAAAAAAACAAAATAATTGTAGGAAATGCTAATGAGAAATGAATAGCAGCCCAAACGATCATGACAAAAAGACACGCGATGTGTAACCGTCCAAATACAAACATAGCAGTCTTTTTAAATAGCTCAATCAATCCCCCAGTAAAGTGAACTGAAACAGGGATTGCTGAGACTCCCATTAACATGAAGAAAATAACGATGATAATAAATGACACTGTAACGAGAAGTGGGACATCCGCCCCAGCCTGTCTAATTAAACGATAATTTAAATAAAGCACAGCTCCAATGCCACCAGCTGACCAACCAACAAGATTCGCTTTTACAAAAACATCCTTGAAATAAGATGCAAAAGACTTAAAAAGCGGCAACTCCTCGTCCCCTTGAATCCACTTTCTAGATATAGAAAATAATGATACAGTCGACGGGAATAATCCGAATACTCCCAAACCTAACACGGTAAATCCAATCCATAATGCATTTAGCATGGTAAACCGCGTTACTAATCTAAAAAAGTGATTCATATTGTCCATCATGAGGTTTACCATCCTTCCATTATCTCATAGCCTTGAGTTCTTTTTATCCTTTCACACCACCTGACGTTAATCCGGCGATAAAGAACCTTTGGAAAAACAGGAACAAAATAATAATTGGAATAATACTTAATACCGAGCCTGCAAATAGAATTTGATAGTTATTTCCATAAGGCGTTAACAATGTGGCCAATCCAATAGGTAACGTAAACATATCATTTGACCTTAACACAAGTAACGGCCATAAAAAATTATTCCAGCTTGTTAAGCCTTGTAAAATAGCCATTGCTGCAAAAGAAGGTAACATAAGGGGGGCCATAATTCTAAAGAAAATGCCATATTCCGTGCAACCATCAATCCTCGCAGCTTCCATTAATTCTTTTGGAAGTCCAACGGAATATTGTCTAAAAAAGAACACCGCTATAGGCGCTACAATTAAAGGCAGCATAACTGCAAAATAAGAATCGACTAAACTAAAAGCTGTCATCATTCGAAAAAGAGGTAACATAAGAATTTCAAAAGGAATCATTAAAATAAGCAAAACAAGAATAAATACAAAACGTTTACCTTTAAATTCATATACAGCAAGGGCATACCCTACCAATGATGAGAAGAACAACGACAAGACAATAAGAACCGCAGAAATGATGATGCTATTCATATACCATTGCCAGTAACTACTTCCTTCCGCTCCGAAAATAGCCTGGAAATTTTGAAAATCGAAGGATGAGAAAAATAATTCTCCTGACAATCCATATCTCATTAAATCGGATGCAGGGCTTAACGACGCCACCACCAGTGAAATAACCGGAAATAACGCCACAAATGCCACTAATATAAATAAGCCTACAAGCAGACATGTTATCATTTTTTCTTTCAGCGTTTTTTCCATTATGAATCACCCTTTTTAAATGCGCCTGTTAAGTATAATTGTATAACACTAACGACAAAGATGACTAAGAGCAGAACGATTCCCACTGCTGCTCCAAAACCCATATCATTACGTTGGATTCCTTCTTGATAAATATAGCCCACAACCGTTAAACCTATATTACCAGGGGAACTTGTCTCCCAAAAAACAAAGCTTTCTTCAAACATTCTAAACCCGTTAATGGTTGTAATGGTAGTTAAAAAGATAACAATTGGTTTGATTGCAGGGAAGGTGACGTGTTTGAATTTCTGCCATACGTTTGCCCCGTCAATATCCGCCGCTTCATAAAGGTCATGATTTACATTTTGCAATCCCGCAAGAAAATAAAGTATATTTACTCCCATCCAGCGCCATGAGGCTAAAACCACCATGAGAAACATACCTGAGGCTGCTCCATAACGCCACTCAATTGGAGAGAATCCAAAGAAACTGAGGAATTGGTTTGCAATCGCCATATCAGAATCCCCAAATATCATTCTAAAAATCGTTCCGGCTACTATGACCGATGTGAGAGCAGGAATAAAAATAGCAGCCCGAAAAAAATTCGTCATTTTCATGAGACGATTATTTAAAAAGAGTGCAAAAATGAGTGGTAATACGGTTAAAAGAATCACTGTTAAAGTAACATACACCGTTGTATTTTGTAGTGCGGTATAAAATGTTTGATTTAAAACCCTCTCATAGTTCCTTAATCCGATATATTCTACTTGTCCAGGAAGCACTCTTTGAAAACTCATGTTTATGGCGCTAATAAAAGGGTAGAGGAATAAAAATAAAAATGAAAGAATAAAAGGTGATACGAAAATATAAGGCGCGGCTTTTTTAGAGTACAGAAAGCTAGATCGCTTCCTCGGCCTGTTCGGTGTACCTAAGGGCTTTCCTTTTTCAGTAGAAATTGTCGTTCCCATGCCATGGCCTCCTTTTTAATTGATTGCCCAGGAAACTTACAAAGTCTCCTGGGCAGATCCGCTATTTTTTACTCTATCATTCGACTCCTGATAGCTTCTGCTGCATCTTCTAATGCTTCTTGTGAAGTTCTACTTTGATCACGTAAAACAGAGTGCATCACATTGGAGTTAATTTCCTGTTGGGCATTTGTTGTCTGTTCAGTAATATTCAAGTTATTAATTTCGTCTCGAATATCATGAAGGATCTCAAAAATGTCATCATGGAAATATTGATAGAAACGATTGTCTTCTGCCATGGCAGGGGAATCCCACACATCGTGTCTTGGAGGGTCAAACCCAAGTATTTCCCAAAGTTTCACATTACCTTCTTCAGACAATTTCGCAAAAGCTAGAAAATCTTTCGCCAATTCAGAGTTCTCAGTTTGATTTGTTACGACTGTCCCTGTACCACCCATACCAGCAGAACGATTACCGCCTTCTTCCCACATAGGTAAAGGACGAATCTGCATTTTTCCATCTAAATCTTCCATATAGTCAAGAAATCGTCCCATATACCACATTGGCATCATCAACGAGGCAGCGCCACCATCATTCATAAAACCATAATATTCTTCCGCATGATGGTATCCTCCAGGAGCTATTTCTGCAATTTCATGCTCATAAACAAGGTCATAGATAAATTGCAGTGTGTCAACATTTGTTTCATTATCAAGAATAACGTCACCATTTTCGTCAAAATAATCAGAGCCTCTTTGACTGATTAAGCACCAAAAAGTAAAGTGATCGTCTGATTCTACTGTCGTCATAACAGCATCTGTATTAGCTACGACTTGTTCGCCTGCTTCCACATAATCATCCCAAGTTTCTATAGAATCAATATCTACACCCGCTTCATTCATAATTTCTTCATTATAAAACATCACCGTCGCCCCGACATGATAGTCAATTCCATAATAATTACCGTCTTTCGCATAAATATCAAATCTAGAAGTAATTAAATCATCTAATTCAGGCTCAACAACATCATTCAAAGCTTCGAGCTGGACCTCACCTTGTAAATAATTCGCAAATTGACTAATCTCTATATCTGCTATATCTGGGGCACCACTGCCAGATTGAAGCGCTAGTAATAGATTATTATGCAT
>orf_2831 [protein=endo-1,5-alpha-arabinosidase]
MVKGERVVKIMNVYTWLVCIVTVVAGVLLFNGESLADKGANEYEENLENP
PTGKLEMIGDIGDYIPGEVDDPVHDPALLRTDDAYYVFSTGILRNVNDPG
GIYVRKSEGTLEGPWEAIGEIPVPDWVTGYNSEHLWAPQVIEYDNTYYLY
YAVSSFGSNRSAIGVLSSQTPHDLNSWVDHGPIVTSEPGVTDYNAIDPHV
FEADGSLWIVYGSHFSGIKLQEMDNSTAVSGEVVTLQNRPSVQHNPVEAP
TIIEKEGYYYLFTSWDQCCAGTDSTYKIAVGRSESVTGPYVDQQGQPLTN
GGGTVILESEGNQIGPGGQDILQVYGHDYLIHHYYDGDADGVIRMQIRTL
NWEDHWPTVDR
>orf_2832 [protein=transcriptional repressor]
MMETKYNFVKNKIKSQILQGFIQPHQKVGSETELMKEYEVSRHTVRKAID
ELVNDGWIYKKQGAGTFCADRSALKSGTAGQQTKNIAVITTYFSDYIFPS
IIRGIEGYLSKNGYQVTLFSTNNNIEQERRCLEAVLQQGFDGLIVEPTKS
ALPNPNINYYLNLERTGIPYVMINAYYEELEPTHLIMNDVEGGRIQTRHV
LDLGHQYVLGFFKNDDIQGTKRMKGFIKAHRESGIPLSPKNIITYTTETK
ETVPVEELRQHLTNTSELPTAIVCYNDQLALMLLDVIRDMKLSVPEDISV
VGYDDSFLSVASEVKLTTVAHPKEEMGKEAGRRIYNFIEQKQSPSRHLET
TPVVYEPKIMIRNSTQGISVKEIN
>orf_2833 [protein=hypothetical protein]
MVNLMMDNMNHFFRLVTRFTMLNALWIGFTVLGLGVFGLFPSTVSLFSIS
RKWIQGDEELPLFKSFASYFKDVFVKANLVGWSAGGIGAVLYLNYRLIRQ
AGADVPLLVTVSFIIIVIFFMLMGVSAIPVSVHFTGGLIELFKKTAMFVF
GRLHIACLFVMIVWAAIHFSLAFPTIILFFSGSVASYLIMWFFIRTLHKL
EKSHEEQTVSHVIKE
>orf_2834 [protein=ABC transporter: permease]
MEKTLKEKMITCLLVGLFILVAFVALFPVISLVVASLSPASDLMRYGLSG
ELFFSSFDFQNFQAIFGAEGSSYWQWYMNSIIISAVLIVLSLFFSSLVGY
ALAVYEFKGKRFVFILVLLILMIPFEILMLPLFRMMTAFSLVDSYFAVML
PLIVAPIAVFFFRQYSVGLPKELMEAARIDGCTEYGIFFRIMAPLMLPSF
AAMAILQGLTSWNNFLWPLLVLRSNDMFTLPIGLATLLTPYGNNYQILFA
GSVLSIIPIIILFLFFQRFFIAGLTSGGVKG
>orf_2835 [protein=ABC transporter: permease]
MGTTISTEKGKPLGTPNRPRKRSSFLYSKKAAPYIFVSPFILSFLFLFLY
PFISAINMSFQRVLPGQVEYIGLRNYERVLNQTFYTALQNTTVYVTLTVI
LLTVLPLIFALFLNNRLMKMTNFFRAAIFIPALTSVIVAGTIFRMIFGDS
DMAIANQFLSFFGFSPIEWRYGAASGMFLMVVLASWRWMGVNILYFLAGL
QNVNHDLYEAADIDGANVWQKFKHVTFPAIKPIVIFLTTITTINGFRMFE
ESFVFWETSSPGNIGLTVVGYIYQEGIQRNDMGFGAAVGIVLLLVIFVVS
VIQLYLTGAFKKGDS
>orf_2836 [protein=ABC transporter: solute binding protein]
MHNNLLLALQSGSGAPDIADIEISQFANYLQGEVQLEALNDVVEPELDDL
ITSRFDIYAKDGNYYGIDYHVGATVMFYNEEIMNEAGVDIDSIETWDDYV
EAGEQVVANTDAVMTTVESDDHFTFWCLISQRGSDYFDENGDVILDNETN
VDTLQFIYDLVYEHEIAEIAPGGYHHAEEYYGFMNDGGAASLMMPMWYMG
RFLDYMEDLDGKMQIRPLPMWEEGGNRSAGMGGTGTVVTNQTENSELAKD
FLAFAKLSEEGNVKLWEILGFDPPRHDVWDSPAMAEDNRFYQYFHDDIFE
ILHDIRDEINNLNITEQTTNAQQEINSNVMHSVLRDQSRTSQEALEDAAE
AIRSRMIE


>galactomannan utilization gene cluster of alkaline Bacillus sp. N16-5
TCACATTGTCCCTATTTCTTGATCATCCTCCACTTGTTCATGGTGTTCTTTTATATAATCTACTACCTGATTTACTTCTGTGTAAGCGACCCCTACATAAGTGTCAGCAGCCCCATAATAAATAGCAATACGCCCTGTTTGTGCATCACTCAATGTAGCGCATGGGAAGATAACATTATTGACAAAGCCTCTTTCTTCATACTCTGTTTCAGGGGTCAACAAAAATGTTTTACACCGGTACTTTACCTTTGATGGTTCGTGTAAATCAAGAATCGCGCCGCCCATACTATATACTAGGCCATTACAAGTGCCTGTTACCCCATGATAAAATATAAGCCATCCTTCAGATGTTTCAATAGGCGCTGGTCCGCCTCCAATTTTAACATTTTGCCACCAGCCTTCTCCACCTTTTCCCATCACACGGCGATGTTTCCCCCAATACGTTAAATCCGGGCTTTCACTTAAAAAGATATCTCCAAAAGGCGTATGACCGCTATCACTTGGACGTGATAATAACAGATAATTACCATTAATCTTTCTTGGAAATAGTACGCCATTACGATTAAATGGTAGAAATGGATTTTCAACTCTTATAAACGTCTTAAAGTCGTGCGTTTTTGCCATGCCGATAGAAGCACCATAAAAATCCGTACACCAAATAATATAGTACGTATTATCAACTTTAATGAGTCTCGGATCATACGCATATCTCGGTTGAAATTCAGCTCCGGAATCATCAACAAAGGTCATTTTCTGTTCGTCGATTTCCCAATTTAAAGCGTCATCACTGTAACCTAAATGCAGATGAGGTCTGCCATTTGTTGTTTCAGCCCTAAATACACCAAGAAATTTATTATCGTAAGGGATGACGGCACTATTAAATATTCTAGCAATCCCTTTTGCAGGATTACGTTTAATTACAGGATTAGCCGTATGACGCCAAACTGGCATTGTCAGTCCCTCTGGCTTGTCTTCCCAGGGTATGTTTGTTAGCTGTTCCCCAATTAATTTAACTGTCATTCATCAAACTCCTCTACTTTTTAGCCAATAGCTAATTTTTAGTTTATCGTTAAGGTTATAATATAAAGATACCTTAGAAGCGCTTTCATGTCAATTTTCTTTTCTGTATTTATCAGTTTTCAAGCTTCACTTTTACTTTGATCTGAACTAGATTGCACTTAAAACCAACTTAGTTTCGACACTATCATCCGCCCACTCACCCTTTTCTAATTACATACAAAAAAACCAACAATGGCTATATCGTCGATTGTTGGTTTTCATCTTTACCGCATGCATGTTTTATTTTTTTAATTTTGAATTGATATCAGCAACTGAATCCCTTTGAACAATTTTTCCTTTCACTAATACTCTTCCTGATGCTTTCTGATTATCCCTGACTTTTTCTATAATATTTCTCACGGCAGCTTCAGACATTTCCGGAACGTTTACTTGTACCGTCGTAAGTTGTGGTGAAGCAATCGTCGAATAAATGTCATTATCAAAGCCTACTACCGAAAAATCTTCAGGTATCCGGTAACCTAGACGTTGCAATTTTTTAACGACATTGTAAGCCACTTGATCGCAATTACATACGAAAGCTGTCGGTCTCTCTTTAGGTAGCTGAATGTCTATAAACGTCCCATTATCATCACGGTCATTTATGATAAAATGCTCTTTTAAGGGGAGACGATGCTCAAGTAGCGATTTATAATAGCCTAAATAGCGGTCCTGTATACTACTCGTAAAATAAATATTTCCAACGAATGCGATCTCTCTATGTCCCATCTTGATTAAATGGTTTGTTACTTCGTAAGTGCCATAGAAGTTATCCGTAATAATACAATCAACTTCAGTTTGATCCGTATAAAAGTCCAGGCAAATAAGTGGAATACCATTATTTTTTAACACATTAAGATACTCATTACTAATCTGGCCAAGAATGATAAAGCCATCTACTTTATTTTCGTAGTATGTCCCAGGAAGGACATGGTTCATTTCATCTTCTTGTGAGAGCGTTTGTAAAATCCCATAATAATGATAACTTTCAAGGTGTTTGGTAATCTCTTGATAAAAGCTTAAATAAAAGGATTTCGTTTCCCCAATAAAGTGTTCCGGGATGATGACCCCAATATTATAGGATAAGCCTTCCTTCATAGATTTAGCCGTTGAATTAAATCTATAACCTAATTCTTCAGCCAAACTTTGGATTTTTTTTCTTAATTCTTCACTCACGCCTTCTTTATCATTTAAAGCTTTAGAGACCGTGACACTACTCACACCAATTTTGTCAGCAATGTCCCTCATCGTCACATTGTTCCGCAACTAAGCCACCTCCTCACAACACAGGTATACTATAAATATGATACTACTTTCCTTTAAGTAAGTGTAGGTTTTTTTCTATCAGATCCATTCGCTGTCTCACACACTCTAGCGAGTTATACGGGTCTTCTGGCGTGTTAAACGTATAATCTGTTAATTTATCAATCGTTGTTTTGGCTATATGAATACGCGTATCACTCGATGCATAGTATATGAAGATTTCCCCATTTTTATTCAAGACAGCCCCATTGCAGAAAATCACATTTGATACGTCCCCCGTTCTTTCATCGTCATAAGGTGCGATGAAATGGCCTCCCGGTTTGGCAAGTATTTTATGCGGGGCATCCAGTTGAGTAGCGAATGTGTAGAGAACATACCGTAATCCAGCAGCTGTATTCCTCACACCATGAGCTATATGAATCCAGCCTTTAGGTGTCTTTATCGGTGCTGGCCCTTGACCATTTTTTACTTCATAAACCGTATGATACACTTTCTCATCGATCACTGTTTCATGATCAATTACAGGATTTTCTAGTGAGTCACATAAGCCAAATGCAATTCCTCCTCCCGCTCCAGTGGAAATAAATCCATCTTGTGGTCGCGTATATAATGCATATTTCCCATTAATAAACTCTGGATGGAGGACAACATTTCTCTGTTGTGGTGATGGCGTTTTAATATTCGGCAGACGCTCCCATGTTTTTAAATCTTTTGTTCTCACGAGTCCAGCTTGGGCTACGGCACTTGACGTGTCGAATGGCTCTGCTGATGGGTCTTTACTTTCTGAGCAATAAATTCCATAGACCCAGCCGTCTTCATGTTCAACAAGTCGCATATCATACATATTCGTTTCTTCATCTATCCTTTCCCATGTTAAAGGTGAATCTATGAATCTAAAATTATCAATGCCCGTGTCACTTACCGCTAGAGCAAAAAATGATTTTCTGTCTACCCCTTCTGTCCTAACGACTAAGTAATAGCGATGATTCCAATAGATAGCTCCAGGATTAAAGGTGGCATTAATTCCTAAACGTTCCATAAAATACGGATTCGTTTCTTTATTTAAATCGAACCTCCAGTGCAAAGGAACATGATGTCTTGTAAGTACAGGATTTTTATACTTTTCATAAATCCCATTATAAAACTTATCATTAACTTTATTTGGCTTGGAAAGCAGTTTCTCTTGCTTTTCTAACATCTCATAATAGTGATCATGTATCATCTAATTCACCTCTTCGTTTTCTATTACTCTATCTTGACTACTGAAAGACTCTACTAACGATATATTCCACCTTTCCTTTGTAGTAAAGGTGCTCACCTCTCATGTGTACCTACTTTTATCCATTAAAATGCGGCCCCATTTAGAAACTTCTGTATCTTAATAACATGAATGAGAAGTCGTTTACCTTGTGGAGCCGCAAAAAGAACAAAGTTATTGTTTAAGTTTAAATCGACACTTATTCTATACCTTCAAGGCTTCGACCATCTTGCCATCTTTCGTTAAGTTGGTTCATAATATCATCGAATGATTCATCGCGGTTGCCAATGCCCGCTTCGATAATTTGCTCTTTAAACCTTGAATTCCATAAACCCACTTCCCCCGAACTATCCACGCGATCTGCCAAGCCCTGTTCCCCGTCACGAGCAGGTGCATTAGAAATGAATTCTACTCCTAATTCTTCATATGCTTCCAAGAAATCAGGGAATTCATCACTTGCTTTAGGTGAAATACCACCTTCATCTTCCCAATAGCCTGATTCATCTAGGAAAAATTTAACCCATGCTTCCGCTGCTGCAGGATAATCTGTATTAGCATTAATACCAATATTAAAATCCGGTCCCACCGTCGCATAGACGGTTCCATCCTCATGAGTGTAAGGGAATGGCATAAATTGAATGTCTTCAGGGTTCTCTGCTAATTCTTCTACTTGAGCATATGACCATGAGCCGAGAACCATAGTTGCAACATCGCCATCTGCAAGCATTTGTTTAGAAAGTTCCCAGTCCGTGGTGAGGGGGTCACCTTCGATAAGTCCCTGATTAGCGACTTCATACATGAGGTTATAAAGAATATAGTGTGGTTCTCCTTCCGCAAAAGGTGTTTTATTATGTGGAAGGTCATTGGTAAACTGTTCATCCCCAGCAATGGCAAGCCGGTTCGTCTCCCATTGGTCTAATGGCCAACTGTCACCATAATTTGTATAGAGTGGAATGGCGTCAGTGTTATCTTTAATCATTTGCAGGGCAGATATAAACTCTTCGGGTGTTGCTGGTATACTATTAATCTCTGCTTCTTCGAAAACAGCTTGATTGTAGAGAATGCCATCAGAGTTAATCGTAATAGGAAGGCCGTACGTTCTACCTTCATATGCAAATTCATCTGCAAATAAATATATCTCACTTAACTCTTCTGTATTTCCCAGTGGTCTAAAAAAATGAGGCGCATCTTCAATTGGTACATTATCAGGAATCATGAGTACATCCCCATAATCATCTGTATTCATACGAGTACTAACTTGACCTTCATAATCGGTAATAGCTTCGAACGTCACAGTAACATCTGGATAGGTTTCATTAAAACGCTCTTTATATTCCATAAAAGCAGTATCTACGATGTCTGTTCGGTGAATTAATACGGTTATATCTCCAGCCACTTCACCATTATTCGCTTCTTCATCCTTCACTATTCCGTCATTATTACCGCCAGTATTCTCATCTCCACACGCGGCCAAAAAGACTAAAGGCACGACTAATCCTGTAACCAACCACAATTTTTTGTTCATTTTCTTTCCCCCTTTAAAATTAGTTAATCGGTAAAGTAACAACAAGTCAAGATTAATATGTAATCGCTTTCTTGTCAATGGATGTAAGGAAAATAGTGAATAAAAAGAGGTTTGCATCGCTTACTATATTGGTTTGATCAGTGTTATTAAATTAAAACATGGAACGAGTTTGATACAGGCAAATAGCGATAAACTTAATCTCATAGATGACATACAAAAATGACCCGAAAACGAATTCAGGTCATGAGCTCACTACTCTTTATTTATTTTTTTGATTTAACCCTGGCGCATTCTTGGCTTAATAGTGTTTGATATAAAACATACTGTTTTTCGATTCTTCAGCAAACCTATATACCAACATCGTTTTCATTTTCATAGTAATCAAATCTCCTTTTCGGTCATATTTTTTTGCTTTATACAAACGTTCAGCCTTAGCTTAGGGGGACAAAATCTTCCAGCTTGCCCCAGCGATTATGTCGATTCAACTGCCCGCTGCATATCATCAATTTCACCAACAATCAGTTCCTCCAGCATCTACACAAGCAAAAGTTGAAGTAGCTTCAATATGAAATAACCGTATATCTGACTTAAAAATCATAATATACGGTTATTTACCATGCGTGCCGTGAAGATCGGCTTATTTTTTCGTGCTTACTTCTTAACATATTTTATTCGTCTATAGAGTTAGACATTTTAATTATGTCCCAACCTCTCAATTTATTTTCGAAAGGAATATTGAACCCCTTTTTAACCTAACTAAGTGTTTGCTCTTGAACATTTGTTTTTGTTACTTCAAATGATGAAAAGTGTTTCTTATTTAATTTAGATAAAGCTTGAATCGTTTTAAACTGTACAAGAACGAATGGCGCAAGGATGATGAAGTATGATACTGAAAACTTATCAACAATGCCGTTCTGGACAAGCCCCAAATGAGCAAAGAACATCCCAAGTACGAAGAAAGCAACCCCCGGACAAATTAATCCAAAACTCCCTGCACTTTTCTTTTCTCCTCCAACAAAGTTGTTGAAATAGCCGATTTTCTTTAACGTAGAATACCCAAGTACACCAACAACGAATTGTGATGTCATTATCATACCTAAGCCAACAAAAAAGATAAGTGGATGTGGATTTGTCTCTAAAAAGTTATGAGAGAGACCAGACGTAATACGCACCCCAGTAATACCAATCAGAGTTAATATCGGTATTAGCATCCATACACTTGGGCTAGCTTCTAATGAAAGACCGTTTTTAAAGACTGATTGTAACCCTAAACCAATGAAGACGACGATTAAAATAAAACTTAAGACAGTAAATAGAATAGAGAAAAGGATCCCCGCAGCTGACACAACCATGTTATGACTCATTGCCCCAGGAGCTGCAAATCCTACTGCAATCATTGTAAAGGCAAAAACTGATAGCAATTGACTGAAATGATTGTTTGCCTCTTCTTTGAAAGACGATGTTGTCATAAAACGTGTCATCATTCGAACGAATATTTTTAAAGCGAAATATCCAACAATCATGAAACCAAGCAATGAAAATGGAAGCAGAAGTTGTACGTAGTCCCATAAACCCGGTACAAATACTGCCCCTAAAACAAATACAACATTTATCATCATAGAAAATGTAAGTGGAATTGCCATTAAGCTAACTTCACCATTGCCAGAACGCAATGTATTGTATGCTTCGGTTTGTTTAAATTGATTAAATTGCTTTACATTCCATATAACTTTCCCAAAATGTTTTACTGCAAAATAAATCATTGCTACTAAGGCTAAAACAATTGAAACAGATACAATCGAAAAACCTTCTGTTATATACGGATAAATGTGATTAAACGTTGCCATTGGTGTATCCGGGTGTGGAACCATGAACATTAAATACATGAAAAATGAGACGGATAGCCCTCCGTTTCCTAGAGCAGCTAAAAAATATAATGGATTGTAGTTACTTTTCATATCTTTCTCTCCTCATTATACCCTAAGGGGTATTTTTTGTATGGTTTTATAATATCAAATAAATTTGATTTTGTAAACGATAATCTTTCAAGTAAAAAAGAATATGGCATAATTTTGTACATTGCATATAAAGATGACGTCTTTAATTTGGTGCAACACCGGAACAACGGTCATATTATTTCTTTAAATTGTGTTGAAAAAAGGAGAAAGTGTTAAAAGCACTCTTCCTTAATTAATAGATAATACGATTTAATATTATTACTCGACGTATTCAAATTATTAACCCATAACAGGAACCTTCAATCAGGACATTACCGTCCGTTAGCTCACGCCTATATAGATTTATCTCTCCTCTCTATTTTGAGTCGGAAGTTTTACGGACGGTTATCTGTGATCAACTTTTTCCTAATTGAATCGATGTCATAAATCATTAATGTATAGTTATTTCGGAACGTTATGACTCATTTTCACAACAGATGGGTGCTTTCTGTGGGGCTTGTGGTCAGCTAATTCTTCCATCGTAAAGCTCTGTCAGAATGGATTTTCAGACTTCGCTTTATCCTCTGGGAGTTGCCGTTTTACACATTGCCTCCCTTAATATTTTAAGAGAAATAATCAAAATCATTCGTTTATTTGTGTGAAAAATGTCCTTATGTAATTGATTCACTTTTATTTTAATTCAAAAAATCCTTTATAATGGTTGGGTGGTAGTAAACCGATCCCAATCCAAAATAAAGGATAAATCAATGTATAAGTTACTCATTTAAACACTATTTTTCGCTTATTTCTTCTGATTTTTTACAGAAACAAGTGAGAAACCATCAATTATATCTCACTATACAAAGAATCTGCATACGGATTCGTTTTTGCAGTTACTGCTCTATACATAGTTACACGAAACTGAGGATTAACGTGCGTTTTCTTTGAAGGATTACAACGAGCAACGAACTTGGATACCATTAGCCACTACTCTTTATTTTTTGACATAAGCCTAAAAACCGCACATTCATGGCTCTTCAATGTTTTACTTATCCATTCTGACTGTAGCTCCTTCCGTTCATTTGTCCATACATCTTTCATTAAATAGTTGCCGTCTTCGAGGAGATCACTCAGGCTAAGAACAGCCTCTTTAGGCTCATTAAAGCGATTTAGCAAGCCAATAGCTATGTCATTATTCGCAAGAGGTTTTACCCAATAATCAATCCCATGTTCTTTTTTAAGAAGATGACCTTGTATACCTAATGGATCTTGATTAATGGCAATCATCTCTTTATTTAGTAAAATCGTTTTGGTTTCCTCACTCATTTTTCGAATATCACAACCAATAAGGAGAGGGGCTGCGAGGAGACACCACAAGCTAAAATGTGATTTATATTCATTATACGTACAGCCGGGTCCAAGCCAATCGTTTAATCCATTAATCCCCACGACTAACATATCTGGATCGTTCCAACCACCTGGCCCTGCGTAGTGATGAAGTGCATGGGTCTCATCTATAATATGATTAATTGACCAGCCCCAGTTTATATCCTCATCAAAGCTGTCTTTAATATCTGGGGTTGTACGCCACATATGACCAATTTCCTGAGCCCACGTTTCTGGATGTGACTTCCCATGTTCACAAATACTGAAGACCATGTCTCTACCAGTTTTCATCAAGGCGTTCCTCATCGTCACGTAATCTTCTTTCACCCCTCTTCCTATTGGATCACCTGGGAGTTCACGGTAATCATACTTCAGTAAATCAAACCCTTGGTCAGCAATTAATTGTGCATCTCTTTCTTCATATCCTAAGCTTCCTGGTTTTTCTCCGTATGTTTTTTGGCCACAGCCTAAATAGGTGCCTGCTAAAAGTCCTTTTTCATGGATATAATCAGTGACGGGTTTCATGCCGTTCGGAAATTTTTGAGGATCAGGAACTAGATTACCAGCACTATCTCTCTCGTCTGCCATCCACCCGTCATCAATGTTGATATAGCGGTATCCTGCTTCTAAAAGACCTGATTTTACCATGACATCTGCACTCTGTTTTATCAACTCTTCCGTTGGTTCACACCCGAAAGTATTAAATGAGTTCCATCCCATCGGGGGAGTTTTAGCCAATCCTTCAGCATATCGTTTTGGTTTTAAAGTCATGCCTTCTCCTCCAAACAAATAAAATTGATTAGTTTCTCTTACACTTTATTTCTCCATGGTGATACCACTTACGCCAAACAATTTCTACCTTTTCCCCATAAAATGAACGTTCAATCAGTCGTAGTTGAGATAATCAGGATATTAGTGTCCGTTAACTCCCGATTAAATAGAGTTAGCTCTCCTTTCAATTTTGATCCGGGAGTTTCACGAACGCTTATTTGTGCTAAAATGACAATGCGATTGGTAGGCTCCTCTTTTCATATCCCATCCATATGTCATCTCCTTCATAAATAATTACGCCATATCTTGTCCTCCCTACTAATCAATGCTATTCATTTTATAAGAGTCTTTAGCTATTTCACTGATCCCTCAGTAAATCCGTTATATATATATTTTTGTAACAAAACAAACACAATCAGAGTTGGGATAATGACGATGATAACGCCTGCACAAATTACTTCCCATTGTGACCCATATGGGCCTTGAAAACGGAATAAGNGATCTGGGCGTGGCATATATAAAAATGGAATATAAAAGTCGTTGTAAATCGTGACACCGCGAATGATTAAGACCGTTGCCATGGCAGGTTTTAGTTGCGGTAAAATAATTTTTCTAAAGATAGTAAAATACGAAGCACCATCTAACATTGCTGACTCATCTAGCGATATTGAAACTCTATCTAGGAATTGCAAGAAAATATATACCGCGATAATATCTGTGCTCATAAAAAGGACGATGGCAGACCACCTCGTATTAAACAAACCTAATCCACTAATAATTTGAAACGTGGCGACTTGTGTTGTCACCGCTGGGATTAAAGTAGCCAGTAAAAACAAACCTAGTAACACTTTACTCCCGCGAAATTTAAAGCGGCTTAAGATATAAGCAATCATTGCGCCAAAAAGAATCGCAAAAAAGACGGAAACAACGAGCATAAATGCTGTATTTGCAAAACCAAGAAGCATATTTCCTTCAGTAAACGCACGGACATAGTTTTCAACATTCATCCAACTTTCTGGTGGAGAAAGCGGGCCTGTTGTGGCATATTCTTCCCGTGTTTTAAAAGAGGCAAAAAGGACGACAATGATGGGTATTGCAGTAATTAACACACCAAGTATGAGTGACAAATACTTCATAACTGCCCAAAAATATTTCATTGTCACGCCTCCTTGTCTCTTAACAGTAATCGTTGTACCAACGTCACGATAATGATAATAATTAACAGGACAACCGCCATGGCTGATGCAAGTCCAATACGGTTATATTCAAATGCTGTTGTCATCGTTTGGATCACAAATGTCGTACTGCCATTAGCACCACCTGTCATAATAAATGGAATTTCAAACACACCGATAGCACCACTAATCGCAAGTATTAGATTAAGCTCGACAATTCTCTTAATACTAGGTAGAATAATGAATCTAAATTTTTGCCAACTATTTGCACCATCAATATCTGCTGCTTCATATATCTCTTTTGAAATAGACGAAATGGCCCCGAGAAAAATGATGAAATTAAACCCCATGTAACGCCACACGGAAGTTCCTGCTAATGATATATTGATGAGATCAGGATTTCCAAGCCAAAGTTGCGTATATTCCCCTAAACCTATCAAACTAAGTAATGAATCTAGCGTCCCTTCTGGTCGAAAGAAAAATAGAAAAATAAAACCAATGGCGACGCCATTCAATAAATAAGGGAAAAATATAACGCCTTTGAAAAAATTTTTGAACCTGACATTAAAACTCAAAACCGTTGCAAAATATAACGCGATGCCCATCTGAATAAAGGTGGCAAAAAAGTAATATAAACTGACGACAAATACAGCAAAATATTCTGGTCTCGTAAACATGAGGACATAGTTGTGAAAACCGACCCACTCTTTGTTCGGACTAATCCCGTTCCAGTTATGGAAGCTATAAATGATCATATTAACTAAAGGTAAGTAAGAAAATGTTAATAGTAATGTCACAGGAATAAGTGAAAACAAAACAATAATTAGCATTTTTTGTTTTTTATAATTAAAATTTCTAGAGGACAATAACTTGGAGATTTTTGTAGACTTTTGATAAACGGATTGAGCCATTCTTTTCCCCTCCATGTAAACACCTTTTTATCATGTCGAAGCGTCGTTTTATATCAAGTTGCCAATGACTAGCCGTGTTTTCTATCTCTTAGCTATTTTATTTGAGGTAAAAAATGATTTAATGACCTCAGCCGCAGGCTTTCCGTAAACACAGTAGTCATCATTTTCACTTGCATCCTCAAGACGATAAAGCTTAGCTGGCCAATCCCATAACATAAATCCATAAAACCACTTTTGCCCATGAAAGAATTTAAACATCTCTTCATAAAACACTCTTTGTTCGTCCATATCGATTTGCCCTCGATTCTTATTCCAATCGTTAGGAACAGAACCAGATTCGAGACGGCTCGGACACCCTGCTTCCATGAAGAAGAACGGTTTTTGCCACGACTCCACAATTTTTTTTATGCGAGATTCATGATGTTCCCAAGACCCTATTGGGTAATAACCACTAGAAGACATCACGTCAACTGCATCCCACCAGGTCACTTCGTCTTCTTGATATTTGTCACAGTTATACGTGATGATGCCAGAATACACTTGGCGGACTTTTTGAATTAAATCCCGCCATTCTTTTTCTCTCCTTTCTGTCTGTACCATTTCACAGCCAATGCAAAGCATCTCACATCCTGTATCCTCTGCTAATTTGGCATAATGTAACATGAAAGACTCATAGCTTTTAAACCACTGTGACCATGTAGGTTCACAAGGGACATCCTTATCAAAAAAATTAATATGCGCTCGCCACGTTCCGTCTCTTACATTAACAATAGGCTTTAAGATGACGCTTAGACCAAGACTTTTCGCTTTGGCAATTGCCCACCGTACGTTCTCATCTGTGACCATTGGTGGCTCTGCAAATGTTATGTCCGGTGAATGAGCCGTCTCTTGTAAACCTTGAAAAGCAATTGCTGTCCAGTTAATTGCTAAGTTTGTCATTTCTTCCATAGAACGTTCTGCCTCGTTTGAACGCCAATCCTCGCTATTTCCTATCCAGCCCCACGTCATACCTTTAATATAGTCCATCGAAAAATGTCCTTTCTCAAGTTAAGATTTACAACGATCGATACGCTCTATTAATTCAAAGCAACATCGGGAATTATGGTAAGGGCACTTCCAAGGCTCTACTTTAGGTCTATCAAGATAGGCATTGTTTTGCTCATCTAATTTCCAATACCATTCACCATAGTGCTTATCGACCATATGCTGTTTAGTGAATCGCCATAACTTATAGACCGCTTCTAAATAATCGTTACTTAACGTTAATTGATAGGCATTAAAGAAGCCTATCATCCCTTCTGCCTGCACCCACCATACTTTTTCTTCATCCACATCGTCGCCTTCACGTTCATTTATTAATCCTCCACTTTCAGAAAAGCCCTCTATCGCTACTTTTTCTGCCATATCAATCGATGTTCTTCTTACTTTTTCAAGTCGCTTTTCATCTCCTAGAACTTCTGCAGCTTCATATAACAACCAGCTGCCTTCAATATCATGTCCATAAGATACAATATTTGCCATTCCATGCCACTGTCGATCAAAAAATAGCGTGAATTGATCAGTCGGGCCAACGATGTGTTTTAGCATCACATCGATCAGCTCAGTAATCCGCTCCTTTAGTTGAGGACTTTTCCACACCTTAAATAGATTCGTATAGGCTTCTAAAATATGAAGGTGTGTATTCATAGATTTTTCCGCCTCCATATCACTTTCACTTAAACGAGGATCTTGCTCCATCTTCCACTCTTTAGTAAACGCTTCCAAATAACCTTTATACTGCCTATCGTATCCGTATTTCTCTATTAAATAAAAGATGTCTTTTGCTATTTGAAGACTTTCTTCATGGCATGTTATTTTGAAATACTCAGCTAACGCATAGATAGCGAAGGATTGGTTGTATATGTGCTTTCGTGTTTCTTGAGGTTTCCCTTTATGATCCACCATCCAATAAACACCACCATCTTCCTTATCTAAAAAGAAGTCTCTTAAATAGACATAAGCATGATTCGCAGTCTCTAAGTAGTGACGATTACCAAATACATGATAGGCCTTTGAAAAGGTCCAAAGAATTCTTGAGTTAAGAATGCCCCCCTTAGGTGCCTTCTCGTCTACTTTATTATGAGTCGTGAGATACCCGTAAAATCCGCCGTTTGTTTTATCCATCACATGTGTTACCCAATAAGGGAGAATATTAGCCACTAATTCATTTTTAAGCTCTTGCGACAATTCATCTAACTTTCTTTGCTTCTCCAATTCTTTCACCTCCTTGCATCAATTTATTATCACCTGTAAATTACTTTATCGTTTAAGTTATAAAATAATCATATAGTGATAACGCTTACTTGTCAATCTTTAATCACCTTAAAATTGGTATTATTGAATACTAAAGTCGGCTCTCATGCATTCAAAAAGGGGGACACAGCTAATGTAAGTCTATGACGACGGCTCAAGTCATGAAAAAAGCTGTTTCAAAAGCTTAGACTTTTGAAACAGCATCGTGGCTTTCCAATTATGAACGTAAATATTGCATGATTATATCGTGAAGACCCGGCAAATTTTCATGTGAAAAGTCTGGGTAGATTTCTAATTGTTTTTCTGACTTAATGCGATTAAATGCTGCAAACTGTGTTGAAGGGGGACAAATGGTATCCATCAATCCAGTTGCCATGAGCGTTTTTGCTTTAATCCTTTCGGCTAGGTGCTGAATGTCGATATATCCAAGAGTCGTAAAGACCTCTTCGACACGCTTATGCTGTGGATCAAAACGTCGAAAATAATGTTTAATATCCTCATACGCATCAATCGCTAAATCTAATTCCCACACACGTTTAAAATCACTTAAAAAAGGATAAACAGCCGCTGCTTTTTTTATTCGCGGCTCCAATGAGGCACATACTAACGTTAAAGCACCACCTTGTGACCAGCCTGTAGCCGATACATTCGCTCCATCAATCTCGTCCATTCCAATTACTATTTGGGCTAATTGGGCACAATCGAGATAAACATCCCGAAAAAATAAGTTATCTTTATCGTCATCCAGCCCTCTTATGATATGACCTTTTAATGTATTCCCTTTAACACCGCCAACATCCTCTGATTCTCCCCCTTGTCCTCTGACATCCATTGTAAATACGGCATGACCTAACGCCGCATAAGCCAATTTACTGCTCCAATCCCCAGCGTTCATACTGTAGCCGTGAAACATGAGCACAGCTGGCACAGGGTCAGACACAGAGACTGGCTTCACATATTTCACATGAATACGCGCCCCTTTAACACCCGTAAAATACATGTCATAGCAAGTGGCAAAAGGAACCTGGAAGTCACTTTTCTTAAAATGGACTTGCGGATCGACCGCACGCATTTCACTAAGCCCACGTTCCCAATAGTCATCAAAATCAACCGGTTTTGGATTAGTCCCTTTGTATACTTTTAGTTCGGATAAAGGTAAGTCAATTGTCGGCACGTTAATCCACTCCTCTTTATTTATATTCAAATTACCTTAAGGATAACTACTTAATAGTTTACCTGAAAAATGAATAACCTCAATCCCTGTGCGACTTTTTATTCAATTTAATAAAACATTATATAACAAACTATATTAAATTTTGTTATTAAGTAAATGGTATTAAAATAAACCTCTTTATTGACTTTATCGATTACCTAATTTACCTTTAAGGAAACGCTTTCTTTTTTGCCATTTTGAAAGATAGATTAAAAGGCTTGGTCACTTGAGCCTACTTCCGCTTCTTGATTATCTGAAGAACGGCCCGAAAGGAGGAGTGTGACTTGCCACTCAGATAATATAAATAACCCACAAGGAGGAGTAATAACATGAAAAAAAAGTTATCACAGATTTATCATTTAATTATTTGCACACTTATAATAAGTGTGGGAATAATGGGGATTACAACGTCCCCATCAGAAGCAAGTTCAGGCTTTTATGTTGATGGCAATACGTTATATGACGCAAACGGGCAACCATTTGTCATGAAAGGCATTAACCATGGACATGCTTGGTATAAAGACACCGCTTCAACAGCTATTCCTGCCATTGCAGAGCAAGGCGCGAACACGATACGTATTGTTTTATCAGATGGCGGTCAATGGGAAAAAGACGACATTGACACCGTTCGTGAAGTTATTGAGCTTGCGGAGCAAAATAAAATGGTGGCTGTCGTTGAAGTTCATGATGCCACGGGCCGTGATTCACGCAGTGATTTAGATCGGGCAGTCGATTATTGGATAGAGATGAAAGATGCACTTATCGGCAAAGAGGATACTGTCATTATTAACATTGCAAACGAATGGTATGGCAGTTGGGATGGCGCCGCTTGGGCTGATGGCTACATTGATGTCATTCCGAAGCTTCGCGATGCCGGCTTAACACACACCTTAATGGTTGATGCAGCAGGATGGGGGCAATATCCGCAATCTATTCATGATTACGGACAAGATGTGTTTAATGCAGATCCGTTAAAAAATACGATATTCTCCATCCATATGTATGAGTATGCTGGTGGTGATGCTAACACTGTTAGATCAAATATTGATAGAGTCATAGATCAAGACCTTGCTCTCGTAATAGGTGAGTTCGGTCATAGACACACTGATGGCGATGTTGATGAAGATACAATCCTTAGTTATTCTGAAGAAACTGGCACAGGATGGCTCGCTTGGTCTTGGAAAGGCAACAGTGCCGAATGGGATTATTTAGACCTTTCAGAAGATTGGGCTGGTAACCATTTAACTGATTGGGGAAATAGGATTGTCCACGGGGCAAATGGCTTGCAGGAAACCTCCAAACCATCCACCGTATTTACAGATGATAACGGTGGTGCCCCTGAACCGCCAACTACTACTACCTTGTATGACTTTGAAGGAAGCACACAAGGGTGGCATGGAAGCAACGTGATGGGTGGCCCTTGGTCCGTAACAGAATGGGGTGCGTCAGGCAACTACTCTTTAAAGGGCGATGTCAATTTAAGCTCAAATTCTTCACATGAACTGTATAGTGAACAAAGTCGTAATCTACACGGATACTCTCAGCTAAATGCAACCGTTCGCCATGCCAATTGGGGAAATCCCGGTAATGGCATGAATGCAAGACTTTACGTGAAAACGGGCTCTGATTATACATGGTATAGCGGTCCTTTTACACGTATCAATAGCTCCAACTCAGGTACAACGTTATCTTTTGATTTAAACAACATCGAAAATAGTCATCATGTTAGGGAAATAGGTGTGCAATTTTCAGCTGCAGATAATAGCAGCGGTCAAACTGCTCTATACGTTGATAATGTTACTTTAAGATAG
>orf_3843 [protein=putative glycosidase]
MTVKLIGEQLTNIPWEDKPEGLTMPVWRHTANPVIKRNPAKGIARIFNSA
VIPYDNKFLGVFRAETTNGRPHLHLGYSDDALNWEIDEQKMTFVDDSGAE
FQPRYAYDPRLIKVDNTYYIIWCTDFYGASIGMAKTHDFKTFIRVENPFL
PFNRNGVLFPRKINGNYLLLSRPSDSGHTPFGDIFLSESPDLTYWGKHRR
VMGKGGEGWWQNVKIGGGPAPIETSEGWLIFYHGVTGTCNGLVYSMGGAI
LDLHEPSKVKYRCKTFLLTPETEYEERGFVNNVIFPCATLSDAQTGRIAI
YYGAADTYVGVAYTEVNQVVDYIKEHHEQVEDDQEIGTM
>orf_3844 [protein=transcriptional regulator]
MRDIADKIGVSSVTVSKALNDKEGVSEELRKKIQSLAEELGYRFNSTAKS
MKEGLSYNIGVIIPEHFIGETKSFYLSFYQEITKHLESYHYYGILQTLSQ
EDEMNHVLPGTYYENKVDGFIILGQISNEYLNVLKNNGIPLICLDFYTDQ
TEVDCIITDNFYGTYEVTNHLIKMGHREIAFVGNIYFTSSIQDRYLGYYK
SLLEHRLPLKEHFIINDRDDNGTFIDIQLPKERPTAFVCNCDQVAYNVVK
KLQRLGYRIPEDFSVVGFDNDIYSTIASPQLTTVQVNVPEMSEAAVRNII
EKVRDNQKASGRVLVKGKIVQRDSVADINSKLKK
>orf_3845 [protein=putative glycosidase]
MIHDHYYEMLEKQEKLLSKPNKVNDKFYNGIYEKYKNPVLTRHHVPLHWR
FDLNKETNPYFMERLGINATFNPGAIYWNHRYYLVVRTEGVDRKSFFALA
VSDTGIDNFRFIDSPLTWERIDEETNMYDMRLVEHEDGWVYGIYCSESKD
PSAEPFDTSSAVAQAGLVRTKDLKTWERLPNIKTPSPQQRNVVLHPEFIN
GKYALYTRPQDGFISTGAGGGIAFGLCDSLENPVIDHETVIDEKVYHTVY
EVKNGQGPAPIKTPKGWIHIAHGVRNTAAGLRYVLYTFATQLDAPHKILA
KPGGHFIAPYDDERTGDVSNVIFCNGAVLNKNGEIFIYYASSDTRIHIAK
TTIDKLTDYTFNTPEDPYNSLECVRQRMDLIEKNLHLLKGK
>orf_3846 [protein=ABC transporter: solute binding protein]
LVTGLVVPLVFLAACGDENTGGNNDGIVKDEEANNGEVAGDITVLIHRTD
IVDTAFMEYKERFNETYPDVTVTFEAITDYEGQVSTRMNTDDYGDVLMIP
DNVPIEDAPHFFRPLGNTEELSEIYLFADEFAYEGRTYGLPITINSDGIL
YNQAVFEEAEINSIPATPEEFISALQMIKDNTDAIPLYTNYGDSWPLDQW
ETNRLAIAGDEQFTNDLPHNKTPFAEGEPHYILYNLMYEVANQGLIEGDP
LTTDWELSKQMLADGDVATMVLGSWSYAQVEELAENPEDIQFMPFPYTHE
DGTVYATVGPDFNIGINANTDYPAAAEAWVKFFLDESGYWEDEGGISPKA
SDEFPDFLEAYEELGVEFISNAPARDGEQGLADRVDSSGEVGLWNSRFKE
QIIEAGIGNRDESFDDIMNQLNERWQDGRSLEGIE
>orf_3848 [protein=hypothetical protein]
MKSNYNPLYFLAALGNGGLSVSFFMYLMFMVPHPDTPMATFNHIYPYITE
GFSIVSVSIVLALVAMIYFAVKHFGKVIWNVKQFNQFKQTEAYNTLRSGN
GEVSLMAIPLTFSMMINVVFVLGAVFVPGLWDYVQLLLPFSLLGFMIVGY
FALKIFVRMMTRFMTTSSFKEEANNHFSQLLSVFAFTMIAVGFAAPGAMS
HNMVVSAAGILFSILFTVLSFILIVVFIGLGLQSVFKNGLSLEASPSVWM
LIPILTLIGITGVRITSGLSHNFLETNPHPLIFFVGLGMIMTSQFVVGVL
GYSTLKKIGYFNNFVGGEKKSAGSFGLICPGVAFFVLGMFFAHLGLVQNG
IVDKFSVSYFIILAPFVLVQFKTIQALSKLNKKHFSSFEVTKTNVQEQTL
S
>orf_3851 [protein=alpha-galactosidase]
MTLKPKRYAEGLAKTPPMGWNSFNTFGCEPTEELIKQSADVMVKSGLLEA
GYRYINIDDGWMADERDSAGNLVPDPQKFPNGMKPVTDYIHEKGLLAGTY
LGCGQKTYGEKPGSLGYEERDAQLIADQGFDLLKYDYRELPGDPIGRGVK
EDYVTMRNALMKTGRDMVFSICEHGKSHPETWAQEIGHMWRTTPDIKDSF
DEDINWGWSINHIIDETHALHHYAGPGGWNDPDMLVVGINGLNDWLGPGC
TYNEYKSHFSLWCLLAAPLLIGCDIRKMSEETKTILLNKEMIAINQDPLG
IQGHLLKKEHGIDYWVKPLANNDIAIGLLNRFNEPKEAVLSLSDLLEDGN
YLMKDVWTNERKELQSEWISKTLKSHECAVFRLMSKNKE
>orf_3852 [protein=ABC transporter: permease]
MKYFWAVMKYLSLILGVLITAIPIIVVLFASFKTREEYATTGPLSPPESW
MNVENYVRAFTEGNMLLGFANTAFMLVVSVFFAILFGAMIAYILSRFKFR
GSKVLLGLFLLATLIPAVTTQVATFQIISGLGLFNTRWSAIVLFMSTDII
AVYIFLQFLDRVSISLDESAMLDGASYFTIFRKIILPQLKPAMATVLIIR
GVTIYNDFYIPFLYMPRPDXLFRFQGPYGSQWEVICAGVIIVIIPTLIVF
VLLQKYIYNGFTEGSVK
>orf_3853 [protein=ABC transporter: permease]
MEGKRMAQSVYQKSTKISKLLSSRNFNYKKQKMLIIVLFSLIPVTLLLTF
SYLPLVNMIIYSFHNWNGISPNKEWVGFHNYVLMFTRPEYFAVFVVSLYY
FFATFIQMGIALYFATVLSFNVRFKNFFKGVIFFPYLLNGVAIGFIFLFF
FRPEGTLDSLLSLIGLGEYTQLWLGNPDLINISLAGTSVWRYMGFNFIIF
LGAISSISKEIYEAADIDGANSWQKFRFIILPSIKRIVELNLILAISGAI
GVFEIPFIMTGGANGSTTFVIQTMTTAFEYNRIGLASAMAVVLLIIIIIV
TLVQRLLLRDKEA
>orf_3854 [protein=endo-beta-1,4-mannanase]
MDYIKGMTWGWIGNSEDWRSNEAERSMEEMTNLAINWTAIAFQGLQETAH
SPDITFAEPPMVTDENVRWAIAKAKSLGLSVILKPIVNVRDGTWRAHINF
FDKDVPCEPTWSQWFKSYESFMLHYAKLAEDTGCEMLCIGCEMVQTERRE
KEWRDLIQKVRQVYSGIITYNCDKYQEDEVTWWDAVDVMSSSGYYPIGSW
EHHESRIKKIVESWQKPFFFMEAGCPSRLESGSVPNDWNKNRGQIDMDEQ
RVFYEEMFKFFHGQKWFYGFMLWDWPAKLYRLEDASENDDYCVYGKPAAE
VIKSFFTSNKIAKR
>orf_3855 [protein=N-acylglucosamine 2-epimerase]
VKELEKQRKLDELSQELKNELVANILPYWVTHVMDKTNGGFYGYLTTHNK
VDEKAPKGGILNSRILWTFSKAYHVFGNRHYLETANHAYVYLRDFFLDKE
DGGVYWMVDHKGKPQETRKHIYNQSFAIYALAEYFKITCHEESLQIAKDI
FYLIEKYGYDRQYKGYLEAFTKEWKMEQDPRLSESDMEAEKSMNTHLHIL
EAYTNLFKVWKSPQLKERITELIDVMLKHIVGPTDQFTLFFDRQWHGMAN
IVSYGHDIEGSWLLYEAAEVLGDEKRLEKVRRTSIDMAEKVAIEGFSESG
GLINEREGDDVDEEKVWWVQAEGMIGFFNAYQLTLSNDYLEAVYKLWRFT
KQHMVDKHYGEWYWKLDEQNNAYLDRPKVEPWKCPYHNSRCCFELIERID
RCKS
>orf_3856 [protein=acetylxylan esterase]
VPTIDLPLSELKVYKGTNPKPVDFDDYWERGLSEMRAVDPQVHFKKSDFQ
VPFATCYDMYFTGVKGARIHVKYVKPVSVSDPVPAVLMFHGYSMNAGDWS
SKLAYAALGHAVFTMDVRGQGGESEDVGGVKGNTLKGHIIRGLDDDKDNL
FFRDVYLDCAQLAQIVIGMDEIDGANVSATGWSQGGALTLVCASLEPRIK
KAAAVYPFLSDFKRVWELDLAIDAYEDIKHYFRRFDPQHKRVEEVFTTLG
YIDIQHLAERIKAKTLMATGLMDTICPPSTQFAAFNRIKSEKQLEIYPDF
SHENLPGLHDIIMQYLRS
>orf_3857 [protein=endo-1,4-beta-mannosidase]
MKKKLSQIYHLIICTLIISVGIMGITTSPSEASSGFYVDGNTLYDANGQP
FVMKGINHGHAWYKDTASTAIPAIAEQGANTIRIVLSDGGQWEKDDIDTV
REVIELAEQNKMVAVVEVHDATGRDSRSDLDRAVDYWIEMKDALIGKEDT
VIINIANEWYGSWDGAAWADGYIDVIPKLRDAGLTHTLMVDAAGWGQYPQ
SIHDYGQDVFNADPLKNTIFSIHMYEYAGGDANTVRSNIDRVIDQDLALV
IGEFGHRHTDGDVDEDTILSYSEETGTGWLAWSWKGNSAEWDYLDLSEDW
AGNHLTDWGNRIVHGANGLQETSKPSTVFTDDNGGAPEPPTTTTLYDFEG
STQGWHGSNVMGGPWSVTEWGASGNYSLKGDVNLSSNSSHELYSEQSRNL
HGYSQLNATVRHANWGNPGNGMNARLYVKTGSDYTWYSGPFTRINSSNSG
TTLSFDLNNIENSHHVREIGVQFSAADNSSGQTALYVDNVTLR


>xylan utilization gene cluster of alkaline Bacillus sp. N16-5
TCACATTAGATTAGAACGATACGGTTTAAGGTCAGCGGAGATGTCTTTTGTTTGGTTATACACTCGTTGATAGATGCCAAATAAGTCACGATAAGCAGCAACACGTTCAGCACTCGGTTCATACTGTTCGCTTTCGTCAATAAATTGATCTGAACACGCCTTTAATGAAGAGAACCAGCCTAGTCCGTAAGCGGCCAGCATCGCAGCTCCCATTCCCGGTCCTTGTTCCGTTTTTAATTTCACGACCGTGGCGTTAAAAATATCCGCTTGGATTTGCAGCCATAAATCACTTTTGGCCCCGCCACCAGTGCACACTATTTTATCCACTGTCTTGCCATGCTCTCTGAATAACTCCACTGTTTCATTCAATGAGAATGTCACCCCTTCAATGACCGCCCGAGTAAAGTCACCTAATGAATGTCCGGAGTGGACACCTATAAAGCTTCCCCGAATATCCGCATCGGCATGAGGAGTTCGTTCCCCCACGAGGTAAGGTGTAAATAGGAGTCCTCTCGCTCCAGGTGGAGATGCTTCAGCTTCTTTCACTAATTCTTCAAACGATTTATGAGGTGCAAACGTGTCTTTAAACCAGTTTAAACTATAACCTGCCGCAAGCGTTACGCCCATCGTATAAAAGGCGGACTCTTCTCCATGGTTAAAGTAATGGACACGACCATTAAACTCTTTATCCCCATCCTTTTCATAGGATAAAATAACACCTGATGTGCCTGTACTGCTTAATGTCACACCTTCTCGTAAAATCCCTGTTCCTATAGCACCACAAGCATTATCTGCCCCACCAGCAAAGACGGCTACATGAGACGAAATCCCACATTTTTTTGCTATGTCTTCACGCAACACCCCCACTTTTTCGTGAGATGCGACGAGTGGCGGGCACAAGGTTAGCGGCACACCTGTCTTTGCACACATTTCCTCACTCCACGTCTTGTTTGCCACGTTTAACAGGAGAGTACCTGCCGCATCAGAATAATCCATGTGTAAAGCACCTGTTAAACGATACCTCAGATAATCTTTTGGTAATACAAACGTAGCCGCTTTATTGAATAATTCAGGCTCATATTTTTTTACCCACATGAGTTTAGGTAACGTAAACCCTTCAAGTGCTGGATTTTTCGTAATTGTGTGAAGGAGGTCGATTCCAACCTTTTGTTCAATCTCTCGACACTGTTCTGTCGTTCGCGTATCATTCCATAAGATGGCACGACGTAACGGCTGATTCTTTGCATCTAAGAGAACTAAGCCATGCATTTGACCTGAAAAACTGATGCCTTCAATTTTTTCTCGGTCAGATAAGTTATTCGTGATAGCTTTGATCGCATTACTCGTTCCGTTCACCCAATCTTCAGGATCTTGTTCACTATGACCCGGTTTCTCTTGGAAAAGCGGGTACTCGGTAACAGCTTCTGTCACGACAGCCCCATCTCGATTAACTAACAACACCTTCACTGCGCTCGTGCCTAAGTCTACTCCTAAAACATACCCCATCTGCTTGTCTCCTCCAGTGAGAAAGGGGCGTGTCTTAAGTATGACAAACCCCTATTTATTTTAATGGCAGCTACAGATTATAGCTCATTCACACGTAATAAATACTGATTTAATTGCGCTTTAATTTTTTCAACTTGGCCTGATGCCACCTCAATTGTATCTAATTGAAGGGCATGTTGCTCTAGTTCTTTGAAATTTGTGTTTCCAGCGGTAATTTTCTCGCCTATCGCCGATTTAAAGGTGCCGTAACGGTTATTAACTATCGTTTCAAAGAAGTTATCTTCTATTAACTTGTTGGCGACTTTAAGGCCAATGGCAAATGCATCCATCCCGGCAATGTGAGCATGAAATAAATCATTTGGGGCAAATGAGCCACGGCGAACTTTCGCATCAAAGTTTAATCCTCCCCTGCCAAGACCGCCATTTTTCAAAATTTCATACATAGCTAGTGTGGTGGAGTAGAGGTCAGTAGGGAATTCATCCGTATCCCAACCAAGTAACGTGTCTCCTTGGTTAGCATCAACCGATCCGAGCATGCCACTCGTTCGTGCTACACGCAATTCATGCTCAAACGTATGTCCGGCCAATGTGGCATGATTCGCTTCTATATTAAACTTAAAATCTTGTTCCAGTCCATATTGGTGTAAAAATGCCGTTGCTGTTGCCACATCAAAGTCATACTGATGGGTCGTCGGTTCTTTTGGCTTAGGCTCAATTAAGAACTGAGCGTCAAAGCCAATTTCTTTCGCGTAATCAAGGGCCATGTGATAAAACTTAGCTAAGTTATCTAATTCAAGTTTTAAATCTGTATTTAGTAAAGTTTCGTAGCCTTCTCTTCCACCCCAAAACACGTAGTTTTCTGCACCTAACTCTTTCCCTACTTCTAATCCTTTCTTCACTTTCGCCGCCGAGTAAGCGTATACATTTGCAACATTAGCTGTAGCTGCACCATGCGTAAACCTTGGGTGTGTAAACATATTCGCTGTATTCCATAGTAGTTTCGTTCGACTCGTTTTCATATAGTCTTTTATCATCGCCACAATCACATCAAGGTTGTCATTTGTTTCTTTTAACGAGCTTCCTTCAGGTGCCACATCTACATCATGGAAGCAAAAATAAGGCACATCAAGCTTTTCGAACAATTCAAATGCCGCTTCTACTCTCGCTTTTGCTTGATCCATACCGCTTAAGTGGTCCCATGGGCGTAATGCTGTGCCAGCTCCAAACGGATCCCCACCATCTCCAGTTAAGGTGTGCCAATAAGCAACAGAAAACTTTAAATGATCTTTCATGGATTTTCCGCCAACTTTTTCTTCAGCATCATAGTACTTAAATGCAAATGGATTTGTAGATTGATAACCTTCAAACTTAATTTTAGGGACGTCATTAAAATATGCCATAATAAACCCTCCATTTTTATAGATAGATTTCATTGCTAATGTCATTTTATCAGTATATACTTAGTTTGTCTATTGAATTAACTAAGTGTATTTACGACAATTATATGACGTTTATGGACATTTAGATTCCTTGTTTCAGTCTATTGTATGATGATGCCTTTTCATTCATAGCTTCATATTACGGAAATTTTCGTTCTTCTCCCACTGATTAGTAGTTGAGTCAATTAGGACATTAGCGGCCGTTAGCTTTCCTCTCTATTTTGACGCTGGAGGTTTACGGAGGCTTATCTATGGTAAAATTTATTGCATATTATTCGAGTTATTGCTTTAAATACATCATTATGAAAATGATTTATTTGTCTGAAAGCGAGAAACATAATACACTATATTAATTAAGTATATAAAAAGGAGTTCCGAAAAATGGCCTCTTATCAGCAGACAGTCAAGTTAACAAATAAGATGATTATCTTAAATGCGATTAGAAAATATGAACCGATTTCACGGGCAGAACTTGCTCAAACGTTAAATTTAACGAAAGCAACTGTCTCTACTCTTGTAGATGAATTAATTGAAGACCATTATTGCTATCAAATAGGATTAGGTGAATCAAGTGGTGGACGGCGACCTTTAATGCTAAAGTTCAATGAACGAGCCGGTTATACGATCAGCATCGATATTGGCGTCAACTATGTGGTAGGTGTGCTCACTGATTTAAGAGGCACTATTATCGAAAAATTTTTTCAACCGTTTAACACACATGATTTTACAAAGACTGTTATGGAAGTAACCCGTGTCATTGATCATTTTTTGTCTACTACAGCGAAGACACCTTATGGTTTAATTGGAATTGGGTTCGGTATCCCAGGCTTAGTTAATACGGAAAATGATATTCTCATAACGCCAAATCTTGATTGGCGGCAGTCAAATTTAAAAGATATCTTTACTGAACAATACGGTGTCCCAGTTATTATTGAAAATGAGGCAAATGCAGGAGCCTATGGAGAGAAAACATACGGAAGTGCCCAAAACTTAAATCACTTTATTTATGTAAGTATAGGAATCGGGATTGGTGTTGGACTCATCTTAAATAATGAGCTTTTCCGTGGAACCAATGGCTTCACGGGCGAAATGGGCCATATGATCGTAAAGGCGGATGGCCTGTCGTGCCGATGTGGTAGTAAAGGATGCTGGGAAATGTATGCGTCAGAAATGGCATTATTAAACATGTGTGCTGCCCAAGGCGAAAGTTTATCAGATGTGACGCTTGAAGCAATGATTGAGAGAGCGGAAACAAGTGATCAAGTGAAAGACGCCTTTAACCAGACAGCACATTATTTAGGCATCGGAATTAACAATATCATTAACACATTTAACCCTGAAAAAATCATTATTGGTAATCGCCTAGCTAAAGCAGAACACTTGCTTAAAAACGAATTAGAGCAAGTGATTGCCACCCAAACGTTAATTCACTTAAGAAAATCAGTCGACATTACTTTTTCCCAACAGCATCAACACGCTACTTTATTAGGCATGACAGCTTTTACAATTGAACAGTTTTTGGAAAGACAGTTTTATACAAACGAATAGGGATTACGTCCTACAGTCACTCTCATAAGATAAACTCTTAACATACTCTATTGAAGAAGGAGCAGGTAAATACTCCCCCTGCTCCTCCAGTCATTTTTTAGATGACGCGGCTCTCATGATTTTTTTATTTACTTTCGATCGCCTTTGTCGGAACACTAAACGAAAAAAGAAAGGCGCTATCTCATGGCTCTCCAATTATGGCTTAGCCCCTCCCCATTTAGAGATGTATCTACAGACACACATCATTTAGTAAATTGTGCGGTTATGTTGATCATCAATTCCTGATTTTCGGTAAAAATACGTATTTACTATGTCTCGCCACTCTTTAGCATGCTCAAATTGCAGATCAAGCTTTGTTGCCACATCATCGAAACGCTTTTTGTCTATTCTTCCTTGTAGTTGTTTCCACTGTTGTCGATATTGCTCCACTTGTTCGACGCCAGCAAAGTGCGTGTCATAAATATGCTGAATGATCGTTTTTCCAGACGACAAGACATATGAATAGGGAACATAATGAAAGAATAGCAGCAACTCTTCCGGACAGTCAGTAAGTGATTCATATTTTTCCGCATTTTTTTGATAATACTGCCCGCTAAACCCTGTACCAGTAGCCATTGTACGATCCACACCCAATCCTTTCCAATCAGCAAAATGATACGTTCCCCATGCTTGATATTCATATCCATCAACATTCGGACCATAATGATGTCCTGGGTTAACCATCCATCCCACTCCTAGAGGAGAAGTATAGTTTTCATATGTTTTCCAAGAATTAAGTAGCATACCTTTAATAGTTGACAAGACTAGAGGGTCTGTTCCAAACGTGCAGATGATCCATTCGTTTGATATGTCTTCTGCTATCATTTCTGGCGACCACATAAGTCTTCCGTAACCGTAAAGATTGGATTGAGCCAACGTATGACCGGTCCAATTATAGTTATCGCCTATGTTCACCACAGCTGCTGCCCCATTATTTTTTCTATCGTATAGTTCACCGCTAACAATTTTCTTGACGGTAGAGCCAGATCCTTTTGCATAAGTCTCAAATTCAAGCACCTCTTTCCATTGAGGGACTAGATATACGAGATGTTTTTGTTGGCCAAGATATTCTTGGGTTATTTGAAATTCTATCACTTGATTTGTTTCCTTCAGTCCTCCTAAAAGGGGAGATACAGGTTCTCTCACTTGAAAATCCATCGGGCCATTCTTTATCTGTAACACGACATTTTCATGAAAGTCCCCATCTAGCGGCATAAAGTGATCGTAAGCTGCCTTCGCGCGATCAGTCGTTCGATCGCGCCAATCTTGATGGCAGTTATAGACAAAACAGCGCCAAATGACAAGACCATCATACGGAGCAATTATTTCTGCAAGCATGTTGGCTCCCTCCGCCTGTGTTCTTCCATACGTAAATGGTCCAGGTCTGTTTTCAGAATCAGCCTTAACAACAACACCTCCAAAATCAGGAATATGCGTGTAAATCGTTGTTATAGCATGCTCCCAGAACCTTTTTACTTTCTCATCAAGCGGGTCAGCCGTTTCTATACCTCCTAGTTCGATTGGACTTGCAAAATTAATGCTTAAAAATGTTTTTACCCCGTAAGCGCGGAATATTGCAGCTATTTTTTCAACCCCCGTTAAATACTCGGGTGTTATTAATTTCGTTTCTAATTGATGGACATTCACATTATTNTGGCAATCCCATTAACACCAATTGAAGCAAGCATTCTAGCATAATCTTTTAATCTACCATAGTTTTGGCTGAATTGATCATTTTCAAAAAAAATTGATTTACCTGCATACCCTCTCTCTATGGAACCATCTATATTATCCCAATGGTTTAATAGCCGTAAGGAATTGGCAGGATTCTCGATGATATTCAACTTGTCAATCGGTTTTCCCATTTGTAATAAACGGAGCAAATGAAATGTGCCGTATAGAATACCAGTCTCTGTTTTTCCACTGATTATAAGCTGGCCATTCGGCTCTGTATACATCATATATCCTTCATCTTGAAGACGGGTCTCACTCTCAGAACAAAGTTGTAAAACGACACCCTTTCCACTCATCACTTCAAATGAAATGAATGGAGAAAAATCGAACATTTGCGTTATTGATTGGTTAAGCTCCTCTATTGCTGACCATAGGATCGGAGAGGCATCACAACTGGACGAAATAGTCTTTAAGAACGGGGTCACCGTTTTAGCATATTTTCCTTCACTTTTAGAATATTGAAGCCAAGCCTTATAACTAGTGACTTGATCATTTTCCAAACAATAATTAGTGGTTATATGATATTGGCCTTGTGTCATACATTCCATCTCCCTTCAAAGTTTTTGAAAAAAGAGTTTATGGTTACGGTCAAGCTATTCTTTATCAGCGCCAAGAACGATACCTTTAACAAAGAATCTTTGTAAAAACGGATAAACAATGAGCATAGGAAGGGCAGAAATAAATATTTGTGCTGATTGGACTGTACGTTGAGATAAATTTCTCATCATGTCTGCATCCACATCTACGTTACTAAAATCTTGTTGAACAACGATTGTTTGTAAAAATGTTTGCAAGGGATAATTAGAGGCATTTGTATTATAGATCAAACCATCGAACCAGGAATTCCAATGAAAAACCATCGTAAACAATGAAATTGTTGCGATAGCCGGTACAGAAATGGGAAGATATATTTTCAGGAAAATCTTAAAATGTCCTGCGCCATCAATAAAAGCGGATTCTTCTAGAGAACGAGGGACGGACGTTCGAAAAAAATTGAGCAGTAAAATCATATTAAAGGCATTGATAGCTGGTGGGAGTACTAATGCCCAGATAGTATCTGTCAGCCCTAACCGTGTGACGACAATATAAGTAGGAACGAGTCCCCCATTAAATAACATAGTAAAAACAAAAAACCACATATATATTTTTCTTCCCTTAAACTCGCTATCATTCTTTGAAAGTGCATAAGCAGCACATAAAAGAAGCGTCATGGAAATAGCCGTTCCTAAAATAACTCGGGTGACTGACACCCCTAATGAACGCAGAAAATTCTCATTGGCAAGCGTTCGTTCATAAGCATCAATAGTAAAATCCACTGGCCACAAACCGACAATGTTAGCAGTAGCTGGTGCAGACCCACTTAAGGACACAGCTAAAATATGAATAAGAGGGAATAAACATAGAAATGAAATGCAGATCATAAATGTGTAATTAAACGCAGTAAATATTCGATATCCTTTCGTTTTATACTGCATGAAATCCCTCCTTAAAAAATTCGCCAGTTAGCATATTTATAAGCAAGTCGGTACCCAATGACAATAAGTATTAAGCTAATCACAGATTTAAAAAGTCCAACCGCTGTTCCGTAACTAAAATCGCCACTTACAAGACCTACTCGATAAACATAAGTATCAATAATATCACCCGTTTCATAAACAAGTGGGTTATACAAATTAAAAATTTGATCAAAACCTGCGTTTAAGATGTTGCCCAACGCTAATGTCGCTACAACAATAATAATCGGACGCATAGCAGGTAGAGTAATATGCCATGTTTGTTTCCAACGATTAGCTCCATCTACCACTGCCGCTTCGTATAAGTTGGGATTGACCACCGTTATAGCTGCTAGAAAAACAATGGTATTAAACCCTGTTTCCTTCCATAAATCACTCACAACAACAGTCGTTCTAAACCAGTCATTACTTCCTAAGAAAAAAATTGGTTCCACACCTATTAATCCAAGGAGTTGGTTCACTACCCCTCCACTAGGAGATAAAATGTCAATAAGCATCCCGCCTAAAATGACCCAGGATAAAAAATAAGGTAAATAGACAATGGTTTGCACTGTTCGTTTAAAACGCATATGGTACACTTCGTTTAACATTAGAGCAAATGTTAGAGGAACAATTAATCCAAAAATAAGCTTCAATATGGAAATGACAAAGGTATTCCAAATAACTTGACGTGCATAATTGTATTCAAACATTGTGATAAAATGCTTTAACCCGACAAACTCTGACTCTATAAAACCGAGCCAAGGTTTAAAGTCTTGAAATGCCATAATAATGCCAAACATCGGTCCATATTGAAAAATAAGGGCCACGATAACCGCTGGCAAGACAAGAAGATGAAGTGGCCATGTCTGTTTAAAATGCCATCGCTGTTTTGGCTTCTTAGTTCTTGCCTCAAATGGTACCCTTCGAACCGTATCCTGAATAGTGTCATTCATTTTAGGCATCTATTAACCTCCTGTTCACTTCGTTTAGGCAAGAGGGGGTAAGAAGTCCCCCTGTTAATAGGAACAATACCTGCTTTAATTATTTTGTACCTCCTCGTACCACTCGTTTACTTCTTCTGTTATTTGGTCACCACCGCCTTGCTTCCAAGCTTCCACAAACTCATCAAAATGGTCTAACGGCTGATTCCCATAAATAATGTCTACGATCATTTCCTGCTCCAACCTTTCCAAATGTTCCCCTCTTGCCTGCATCGTAAGGGTTGGGGCACCAGTCCATTCGTTTTCAATTCGGTACTCATCCTGTTGTTTAACGATATAAGCCGCTTCAAGATATTGTTCGTTGTTTGATGCAATACCGTATTCATAAGCATTTTCCGGTTCTCGGTCCGTCAAATAAAACTCAGACGCCAAGTCGTACAACATAAATGGGATAGTCGGTACATTTCTAGGCAACATATAGCCACCAGGATCTATCCGTGGGACACCTTCTGACTCTTCAATTGCCTGATGGTCATAAACCGGTTCATTATTCTCATCATAAATATAGTCATAACCTTCAAACATCCCGTCTTCAAAATAATCCGACTCGCCTAATGTATAACCGTAAATTTCATCAAGATACTCAAAATATTTATCCATATGTTCAAAATCAACACTAAATAAAAATGATCCTGTTATTAACCCTTCTCCTAAACGTCCAATTTTCCCATCAGGTCCGGCAGGTAATGGCATTGGAATAACTTCTGCCTGAGGGTCATTATCATAAATATCACCTACTGGCCATCCTTCTCCCCATGGCGGAGCTGACAAAAATCCTGTATTACCAGCTACGAAACTTTCAATCGCGCCATTCTCATCAAGCAAACCGACCTCTTGATCCAAATATCCCTTTTCAAACCACCTATTTAAAGTATTTAAACCCTCTTTTATATTATCTTGTGTGGTACCGTAAACAAGTTCCCCATGCTCATCTTTACTCCAGCGGCCTGGTAAGTAATCACCGTAAGCGCCAAATATCCAACTTCCATCTGCAAGCCATGTAACCATTCCGTTAGCTGTAGCGAGCGAAACACCTAACGTGTCATTTACGCCAGTACCATTTGGATCATCATTTACAAAAGCATCCATAACCTCTTCCATTTCTTCTAGCGTTTCTGGAATATCAAGGTTTAAATTATCTAGCCAGTCCTTTCGCACCCACAGCAACGGATCTGACCCGTTTCCTCCAGAAAGTCTCGGCATACCATACCTTATTCCCTCCTCATTTGTTGACGGGTAAAAGGCTTCAGGAAACTGCTCAAAAATATCCTTAACTCTATCTGTAGCATATTTTTCATATACCTCATCAATTGGCTGCACCAGACCGGATTCAATTAAATCGGCTTTCAATTGACCATCTGAAACGAGAAAAATGTCTGGTAAAGGTTCCCCAGAAGACATTGCTAAACGTAGCTGTGTATTGTATTGTTCATCATGCGGCACTGTCCAAATCGTTTCAATTTTAAGATTTAATTCCTCTTCTGCCCACCAAACCACTGGGTTATTATTAACATCTTCTCCGGGACGAAACTCCGTATCATCTCCTAGTGTACGAGCAGTTGTCATTGTGAATACTCCATCTTCCTCCACCGTACTTTCGTCATCACCACTACACCCTGCCATCAAAGTAAGCACAATTCCCCCACAAAACCCAATTCTTAAAATGCTTTTTAACATTCTGTTTCCTCCCTTTTATTTAGTAAGGTCCTATTTGCAAATAACCTCCTCCTAACCTTTACAAATAAAATCATTCGAATGTTAACGCTTACATTTCTTGTACAAAAAAAAGCTCCACTAAACGATCTGACATCTAACATACACGTCTACGAAGTTACAGCTATTTGAGAAGTTTAATTGTATTTTAGTTTATTAGTCTAACTAATATATTAGTTTAGCAAAAGTTTAATGATAAAACAATGTTTTTTTAGCTATAAGTTCTTTAAATTCCTTAATAAACCAAAATGAGTGTGAGTATTCTTTAATTGATTATAAAAATCGGTTTTTTTAGTGTAGAATAGGTAATTAGTTGAAAACATAATTAAAGGAGTGAACTAAATGCTTAATAGAGGGGTATTAAAAATCATCTATGAGATAATGGTGTTCATTACGCGCATGGCTTACCTTAATATTCTGTGGATTTTATTTACGTTGTCTGGAGGAATAGTGGCAGGATTAGCGCCGGCCACAGCCGCCATTTTCTCTGTGATGCATCTATGGATTCAAGGTAAAGAACCCCCAGTATTCAAATCGTTTTGGGTTAGTTACAAACAGTATTTTTTAAAAGCTAACCTGCTCTTAATCCCTTTATTTATCGTTAGCAACCTACTATATATAGATTTTAGATATTTAACAGTGATAGATGGCACATTTTATTATGTTATGCTTTTTACGTTTATCAACGCTTCGCTGCTATTTTTCATTCTTTCAATCTACCTTTTTCCCACTCTCGTTCTTTTCAATTATCCCATTATTAAGACTTATAAAACGGCGTTATTTATCGGGCTAGCTAAACCGTTACATACATTAGCCTTGGCTATTGTTTTGTATAGCATTTTAAGAATTGTCCTTTTAATTCCAGGCCTCATTCCCCTTTTCCCTGTTGCATTGTTTTCATACGCTTCAATGGCTATGGCCCTATCAGCTCACAAGAAAGTCATTAATCATACACAACAACCTGTTAATTGAAACACTTCTACATACTATTTTTACGCAACTTGTCCCATCACCCATCTCGGTATTCCACTCTTAATTGACAGCTGTGCCGGTAACTTAAAAGATATTGAGAGAAAATAAAGAGTATAGATGAAAACGCTTGACAAAAAAATAAACATCATTTAAGTTGTAAGAAAGTTTATTGATTGAACTTTATGTCCACATGAAGGAGGGCTTTATGGAGAAAATAATTGTCTCTAGAGAAAACGATATCCCGTTTAATAAACATTGGAAAAAATGTATTGGAACTGGCCGACTAGGCTTAGCCTTACAAAAAGAGTATGTTGATCATCTTGAACGTTTACAACAAGATATCGCGTTTGACTATATTAGAGGACACGGCCTTTTTCATGAAGACATCGGTATATATAAAGAAATAGACGTAGATGGCACCCTTACTCCTTTCTATAATTTTACATATATTGATAGAGTTTTCGATACATTTCTTCAGAATAATTTACGTCCATTTGTTGAGTTGGGTTTTATGCCTAAAAAACTTGCTTCCGGTACCCAAACTATCTTTTATTGGGAAGGCAATGTCACCCCTCCGGCTGATGAGAAGAAATGGGAAGAACTCATCTATCATACAGTAACCCATTTTGTAGAAAGGTACGGGATTGAAGAAGTGTTACAGTGGCCGTTTGAAGTATGGAATGAACCTAATCTAACTAACTTCTGGGAGAACGCTGATAAACAAGCTTATTTTCAACTCTACAAAATTACTGCCAAAACAATTAAATCTATTCATCCTGATTTAAACGTTGGGGGCCCTGCGATTTGTGGTGGTACTGATGAGTGGATAACTGATTTTCTTCATTTTTGCCACAAAGAACAAGTACCCGTTGATTTTATAAGTCGACATGCTTATACCTCTATGCCTCCAAAGAAAAAAACGCCTGACTATTATTACCAAGACTTGGCCGATCCTAACGACATGCTTACTCAACTGACTAGTGTAAAAAAATTAATACATGACACACCCTATCCTGAACTTCCATTTCACATTACCGAATACAATACGTCTTATAGCCCAATCAACCCTATTCATGATACGAACTATAATGCTGCGTACCTAGGCAAAATCTTAAGCCATGCTGGAGACATTGTGTCTTCTTTTTCCTATTGGACATTTAGTGACGTTTTTGAGGAGTTTGATATTCCACGTGCCCCTTTTCATGGCGGCTTCGGGTTAATGGCACTACACGCTATTCGGAAACCAACTTACCATTTATTTTCATTCTTTAATAAATTAGGTGACACTTGTCTTTATAAAGACGATACAATGATCGTCACTAAGCATCGAGATAATACCATTTCCATTGTCGCTTGGAACTTAATACATGACAAAGGAGACAATCATGACAAAACAATCACGCTCTCTATTCCGTTTTCTTCTGATGACGTCTTTTTGTACAGAGAAATTACTAACGAACATCATGCAAATCCTTGGCGTGTTTGGCAGCAGATGGGCAGACCACGCTTTCCATCGAAAGATCAAATAACCATAATAAAATCATGTGACGCTCCTTTCATTCAAACAAATAGACTGAGGACAGAAAATAAGCTTCTAACTTATCAGTTGACGATGGCTAAAAATGAAGTTACTTTACTACATTTTTCAGACATAATAGATGAAACCAACACCTACATTGGGCTCGAAGACAGTCTGCTCACTTCTTATTAAAATAGGAAAAACTCGTTTACAAACGAGCTCTTTTTGATTTTATGGTTTACTAGAATTACATGAAAAAGTAAAGGGAGACTAGCATTGTTCAAACAACGACTATTAAAATCAAATACATTGAGAAATCAAATTCTTTTTATATTTACTGGCACCATGACAATCATTCTTTTGCTCGTTGGTATCATCACGTTCAATCTGGTCATAGATATTTTAAAAAACAATGCTGAAAGCCAAATCCAACATACTGCTAACGAAACCCTAGCGAGAATCGATTCGCAATTTGAGGCTATTGACATGATAACAAGTCAGATTGCGACTAACCCTTCCGTTCAGCAATTACTAGTTGATCAATCTAATAGGCAACTTACTGCTTTCGAAGAACGACAATCAATGAATCACGTTATTAATAGCTATCTCGCATATACAAATGGGATCACCTCCTTTGAATTATACTTTACTGATTACAGACGGCTTTTTCCCTTAAATGAACTTCCATTATATGAAAGACTAGACTCAGCTAAAATTCAGCAAGCTGAGGATGAACAAGGTAGAATGGTATGGGGTGGCGCCGATCCACATGATGAGGAAGCTTTTGTCACAATTAAACAAATTAACCTACTAGATGATAACTTCTCTCACGGTGGCTATTTATTAACTAAGATTGATACTCATTTCTTTGAATTTAGAAGTGAGTATGGACAGATCGATATGGAGACAGATTATGCACTATTAGTTGACAATGAGGAAAAGCTCATTACAACGAACCTTCCTGAAGAATTACTATCAGAAGTTGAGTTAAATACCACTTCCCAAGTCGTCACTTTACAAGAAAACGATTATGTTAGAGTTCGTGTCTTTTCCGATACAACTGGCTGGTCATTCATTATGCTTAAACCCGTTAATACATTAGTAACTGGTTTATCTAGCATTGGGACCGCGATTTTTATAGCTGGAGCAATCGGTTTTATCGTATTTAGCATGGCCTCCTATTTCTTGTCAACATTCTTAACTAAACCGATTCACCGTTTAACACAAGCTATGCGCTTTGGGAAACTAGGTGCTCTAAAGGAAAGCCCTCCAATTATTTCAACGAATGAAATGATTGAACTCAATAATACGTATAATCACATGGTTGAAACAACGAACTATTTAATTAATGTCGTTTATGAAAAAGAACTAACACGCCATCGCGCTGAATTAAAGGCGCTTCAAGCACAAATTAATCCTCATTTTTTATTCAATACTTTGGAAGCGCTTTATTGGACATTAGAAGAGAAAGATGAAGAGGCTTCAAATATGATTTTAACGATGGCACAGCTTTTTAGGTATACGATTAGTGACATTCAACGTGAAGACTGGGTTACGATAAAGGATGAAATCGATCATATTCAACGTTATTTAGATATAATGAAATTACGTTTTACCGATCGTCTTACATGGGGCATTTATGTTGATCGCAGTCTTTTGTCCTGTATGATACCTAAATTATTAATTCAGCCGTTAGTGGAGAATGCTATCGTTCACGGTATAGGTAATCAGGTCGTCCCTGGTAAAGTCACTGTAACAGTAACCGATCAAAATAATGATGTAAAAATAAGTGTCCGTGATGATGGTACAGGTATAGATACTGTCATATTAGAAAGATTAAAGCAGTCTATGAAAACACATTTTCCAATTACATCTGACCGGCCTGGCTTGGCTATTGGTAATATTTCAAAACGGCTGAAACTCACATATCCTGATGAAGCTACAACTTGTATGACTATAGAAAGTGAACTCAATCAAGGAACTACTGTCACGATCATCGTCCCTAAAAAAGGAGGTAAAACCAGTGAAGACTAAACATGTTTTGATCGTTGACGATGAACCCCGTTCACGGGATGGTATAAAGCGCACGCTTGAAGCATGGACAGACGCTTTCCTAGTTATTCATACTGCGGCCAGTGCTTATGACGCGTTTAACATTGCCGAGAAAGAAATGATTGACTTACTCATAACGGATATAAGAATGCCTGAGATGTCTGGATTATGTTTAATAGAAAAGCTTCAAGAAAAAAAACATGCCACTGAATACATCGTCGTCTCAGCATATTCTGAGTTTAATTATGCCCATCATGCCTTAGAGTTAGGGGTATTCACATACTTACTCAAGCCTGTTCAAAAAAAGAAACTACTCGAAGCTGTAACGAAAGCTCTAAAACTGAGAGCTGAAAAAACACGTCTCGATCATGTGGAAAAAGTATTTGATACTAAGCTTGCTGACGTTAACCATGCCTCTGAAGGTTTTCCCACGTCAGTAAGTCATGCACTTGCTCACATTGACCAGCATTATCAAAGTAAAATAGGAATTAAAGAAGTGGCCAACGCTGTTCACTTAAATCCTAATTACTTAAGTGTGCTCTTTAAAGAGCATCTCGGCATCACCTTTAGTGACTATGTGACACGCCGGAGACTTCAGCATGCTAAACACCTACTTTTATCTACTAATCTTCCTGTAGCAGTTATTGCAGAACAAGCAGGCTATCAGACAGCTAAATATTTCATTAAACTTTTTAAGAATAATGAAGGGATAACACCCAGTCAATATCGGAAATATTGCCCCGGTCAAGCTAAAGAGATATGTGATAGCTCACATTGAAATACGTCCATTCAAAAGTATAATCTAAAAGTCACGGTGGATAGAACTCTAAAAAACTTATGAATACTTCGTCTAATTAACGTGTAACAGCTGTTTAAAGGTATTATCCTTTCTCCAATAATAATGGTATTTTCCCTAATCGTTGTGACCTTATTTTCCTTGTAACCCGTTGATATACTTATTGATGAAATAATTAACTTTTCAAGGGGGAAAGTACATGAAAAAGAAATCGCTTTCAATAATGACGTCTCTATCACTTGCTTCTTTAGTTGTACTATCAGCGTGTGGATCGGAAAACAACACGACAACAGGTGCTAATACAAACAATTCCGGCGGGACAGAAGAGAATGTGACAATTGAATTTATGCATTTATGGCCTCAAGGAAGTTCTGCTGACCATAACCGTATTGTTAATCAAATTATTGATGAGTTTGAAACTAATCATCCTCATGTCACCATTGAGCTGGAAGTATTAGAAAACGAGCAATATAAGAATAAACTTCAAGTTATCTCATCTTCAAACCAACTGCCCGATGTGGGCATGACGTGGCCAGCGGGATTTTTAGAACCTTATGTGAATGGTGAATTATTCGCCCCTCTTGACACAATTCTCGATGATGGGTTAAGAGACGAGTTCGTGGCCGGGACGGTTGAAGCCTACGAGATAAATGGTAGCGCTTACGCGTTGCCATTAGAATTAAATATCGCGCCTGTTTTTTATAACAAAGCCATTTTTGAAGAGAATGGCGTAGAGGTGCCTGAATCTTATGAGGAGTTCTTAGACGTAATCGATACGCTCGTCGATAACGGTGTTACCCCTATAGCATTAGGAAATCGCGACCGCTGGACGGGGTCACTTTGGTACATGTATTTAGCAGATAGAATTGGGGGCTCTGATGCTCTAAACTCTGCCATTGACCGCAGCGGAGAGTTTACTGATGAAAGACTAATAGATGCAGCTGACAAAATCCAAGAAATGGTTGCCCATGATGCTTTTGTAGCTGGCTATAATGGGCTATCTGATCAAGAAGCAAAATCTGAGTTTATGAATAACAATGCTGCTATGTACTTAATTGGCTCTTGGGATCTCCCAAATTTCACAACGAACGAAGAGGTTCCACAAGATTTTCGTGAGAATGTTGGTTTCTTCAAATTTCCAGAAGTAGAAGGTGGAGATGGCGACATCAATAGTTGGGTTGGCGGTGCTGGTGTAGGTCTTTTCGTGGCTGAAAACTCGGACGTAAAAGAAGAAGCTAAGGAATTTGTCAGCTACTTTATCCAAGAGTGGGGAAAGCACTCAGTAGAAGATGCTGGCGTGATCCCTGGAACTCAAGTGAATACCGATGAAGTGGACTTGCCAGATTTATTCATCGACGTACTGGACGAATTAAATAACGCTTCTAATATTACGCTATTTGCTGACGTGCAAATGAGCGCCGGTGTGGCAGAAACACACCTTAATATGATTCAGTCACTATTTGGCAATGACGTGAACCCTGAAGAGTTTGCGGAAGCGCACGAACAGGCTCTCTCTGACGAAGACTAACTTTTAGAAACGGAGGGGCATATCGTCAGCTATGATATGCCCTTTTATCACAGATAAGCGTCCTGATTGAAGGGCGTTTTACATGGTTCACTGATTTGAAAGGGGAGTCCTTATGAATAAAATCATGTCAGACAAAAAAATCATTGCTCTTTATACTCTACCAGCCTTGATCCTCTTACTTGTACTCATTTATGTCCCAATTGTATTAACGGGTTATTACGGGTTAATGGATTGGGATGGGATTGGCCCTATGACATTTATCGGCTTGGAAAATTATAAGGCGTTAATTTCAGACAATCTTTTCTGGAATAGTGCTTATCATTCATTATTACTTGCTATCTTTTCTGTCTTGAGTTTAATCATTTACTTAGCTATCTCACTCGTACTCGCTTCCCAAATAAAAGGAGCCGATGTATTCAGAAAAATATATTTAATTCCAATGCTTTTGTCTTCAGTGGCGATCGCTCAGCTTTGGATGCGAATTTATCATCCTTCTAACGGTGTCATGAATCGTTTTTTAACCAGTATCGGTATAGAAAATCCACCCTTATGGTTATCAGATACAAGCCTTGTTCTTTTTGCTATTTTCGTCCCGATATTATGGCAATATGCTGGTTTTTACATCATTATCTATTATGCTGCATTACGGAATATACCTAATGAATTAGTCGAAGCTGCCCGCATTGACGGCGCTACACCTTTCCAGATTGCTTATAAAATAAAGCTCCCTCTCATTTCTGGCGTTATTAAAGTGACCATTGTTCTCGCTGTTATCGGCTCATTAAAGTATTTTGACCTTATTTATGTCATGACAGACGGAGGACCGAATGGCGCAAGTGAAGTGATGGCGTCATACATGTATAAACTAGCTTTTAGAACAAACGACTTCGGTTATGGGAGTGCAATCGGCTTTTTCTTATTAATTCTTATCTTACTTGTGACTTACTTGATCAGGAAGCTTACCACTTCTCGTGAAGATAATGTCCAATACTAGAGGGGGAAAATTCAGATATGAAAGAGAAACTATCAGAAACTAGCGACTTAAATGTTTCTTCTACAAAGAAGCTACCACCATCTCCTAAAGTCGCTCAGTCATCATTAAAACATAAGTTGTCACACAGCGTTCTCTATCTCATTCTCATCATCGTGGGCGTTGTTCAAATACTGCCTTTAGTATGGCTATTTCTTTTCTCTCTAAAGGACAACCAAGAAGTGTTCAATTTACCTCCTCTGGCATTGCCTAGCAGCCCTAAATGGGAGAATTACTTAAACGTTTGGACAGAAGGAAATATTGGTGTTTATTTTTTAAACAGTGTTATTGTAACTGGAGCTGCCGTTATATTAACAGTACTGTTAGCCAGCTTTGTGACATTTGCTATTACAAGGATGCATTGGAAGTTAAATAAATTCGTTCTCGGTCTCTTCATGGTCGGACTGATGATTCCTGTCCATTCAACGCTTATTCCACTCTTTAGTTTTTATTTAAATATTGGTTTAATGGATCATCCCTTAGCGATTATTTTAACTTACACAGCCTTCAATTTACCATTAACCATCATGATCTTACTTGGGTTTTATTATACTCTGCCTAGAGAGTTAGAAGAGGCTGCTATTATGGACGGCTGTACAGTACACCGCATGTTTTTCCAAATTATCCTTCCCATGACAGCGCCAGTGGTCGCAACAACAGCGATTATTAATATGATTTATAACTGGAATGAATTTGTCTTTGTCAATACGTTTATCAGCTCTGACAAATATAAGACACTTACGGTAGGTATTCAAAACTTTATCGGCCAGTATTCCACTGATTGGGGCGCAATTGGCGCCACCCTCGTAATTAGTATTTTACCGATTTTAATTGTCTTTGTTCTGTTAAGTAATCGAATTGTAGAAGGAATAACGTCAGGCTCTGTCAAAGGATAATATTTGTATACCGCTTGGATTAACAACTTGTGTATCATAGGGGCCTTCCCTAATTCTCATCATAATCTCTTAAATTAAGGAGCGATCGTTTATGTCCATGATTACAAACCCGATTTTACCCGGCTTCCACCCTGACCCTTCCATATTGCGAGTAGCTGATGATTATTACATTGCCACGTCTACCTTTGAATGGTTTCCGGGTGTTCGTATCCATCACTCTAAAGATTTAATTCATTGGCGCTTCATCTCAAGTCCCTTGTCACGTCTCTCCCAACTGAATATGATTGGCAACATGAATTCTGGAGGCATTTGGGCACCATGTCTTAGCTATCATGACGGGCTATTTTATTTGATTTATACGGATGTCAAACAGTGGCACGGCGCCTATAAAGATGCACACAACTACCTTGTCACAGCGGAAAATATTGAAGGCCCATGGTCAGAACCTATCTATTTAAATAGCAGTGGCTTTGATCCATCCCTTTTCCATGATGACGATGGCCGGAAGTGGTTGTTAAATATGATCTGGGACTATCGACAAGACAACCATTCATTCGCGGGCATTGTGTTACAAGAATTTTCTGCGGACGAGCAAAAACTTATCGGGCCTGTCAAAACCATTTATAAGGGAACAGACATTCAGTTAACCGAAGGACCTCACCTTTACAAAAAGGATGGCTACTATTATTTACTTGTAGCTGAAGGCGGAACAGAATATGAACATGCAGCCACACTTGCCAGGGCTAAAACAATTGAAGGGCCTTATGAAACAGACCCTCATTACCCCCTTATCACTTCAAAAGGGGACCCATCACTTGCTTTACAAAAAGCAGGACATGGTAGTCTTGTGGAGACACAAAATGGCGAATGGTATTTCGCTCACTTATGTGGAAGGCCACTTAAAGAAAAGTATTGTACACTCGGGCGAGAAACGGCTTTGCAAAAAGTCATTTGGGATAAAGACGGATGGCTACGACTTGAAGATGGCGGACAATACCCGGCTACAACGACCACTGCGCCAGCTTTAGCCGAACATCCATTTCCTGAAGAGCCAACCGTCGATGACTTCGATACGAGCACTCTGTCTCACTGCTGGAATTCCCTCCGTATTCCTACAGAAGACTCGTGGTGCTCATTAACAGAACGCCCTGGTCATTTAAGACTTAAAGGAATGGAGTCGCTCAGCTCTTTACATCGGCAGAGCCTCATCGCTCGCCGCCAAACAGCTTTTCAATGTGAATTTGAAACAAAAGTCGATTATGAGCCTTCCCATTATCAACACTTAGCTGGCCTTATCATTTTTTACGATACAGATGACCATGTCTATTTACACCTTTCTCGACATGAAACTGTTGGGAAATCACTGCAAATTATTCAAACAAAAAACGGTCATTACAATGAGCTTCTAGCTATTCCAGTATCTGTTAAAGAAGACACTAGCATCTATTTGCGAGGGGTTATTGAAAAAGAAACACTTCAGCTATTTTATAAAGAAGATCCCACACATGACTGGACACCCATCGGTCCTAACATTGATGTAACGCATATGTCTGATGATAGCGCAGACCAAGTACGATTTACTGGTACATTTATCGGAATGGCAACACAAGATTTAGCCGGCACAAAAAAAGCAGCCGACTTTGATTACTTTTTGTATAAAGCGAAAGAGCATTAA
>orf_3866 [protein=xylulokinase]
MGYVLGVDLGTSAVKVLLVNRDGAVVTEAVTEYPLFQEKPGHSEQDPEDW
VNGTSNAIKAITNNLSDREKIEGISFSGQMHGLVLLDAKNQPLRRAILWN
DTRTTEQCREIEQKVGIDLLHTITKNPALEGFTLPKLMWVKKYEPELFNK
AATFVLPKDYLRYRLTGALHMDYSDAAGTLLLNVANKTWSEEMCAKTGVP
LTLCPPLVASHEKVGVLREDIAKKCGISSHVAVFAGGADNACGAIGTGIL
REGVTLSSTGTSGVILSYEKDGDKEFNGRVHYFNHGEESAFYTMGVTLAA
GYSLNWFKDTFAPHKSFEELVKEAEASPPGARGLLFTPYLVGERTPHADA
DIRGSFIGVHSGHSLGDFTRAVIEGVTFSLNETVELFREHGKTVDKIVCT
GGGAKSDLWLQIQADIFNATVVKLKTEQGPGMGAAMLAAYGLGWFSSLKA
CSDQFIDESEQYEPSAERVAAYRDLFGIYQRVYNQTKDISADLKPYRSNL
M
>orf_3867 [protein=xylose isomerase]
MTLAMKSIYKNGGFIMAYFNDVPKIKFEGYQSTNPFAFKYYDAEEKVGGK
SMKDHLKFSVAYWHTLTGDGGDPFGAGTALRPWDHLSGMDQAKARVEAAF
ELFEKLDVPYFCFHDVDVAPEGSSLKETNDNLDVIVAMIKDYMKTSRTKL
LWNTANMFTHPRFTHGAATANVANVYAYSAAKVKKGLEVGKELGAENYVF
WGGREGYETLLNTDLKLELDNLAKFYHMALDYAKEIGFDAQFLIEPKPKE
PTTHQYDFDVATATAFLHQYGLEQDFKFNIEANHATLAGHTFEHELRVAR
TSGMLGSVDANQGDTLLGWDTDEFPTDLYSTTLAMYEILKNGGLGRGGLN
FDAKVRRGSFAPNDLFHAHIAGMDAFAIGLKVANKLIEDNFFETIVNNRY
GTFKSAIGEKITAGNTNFKELEQHALQLDTIEVASGQVEKIKAQLNQYLL
RVNEL
>orf_3868 [protein=transcriptional repressor]
MASYQQTVKLTNKMIILNAIRKYEPISRAELAQTLNLTKATVSTLVDELI
EDHYCYQIGLGESSGGRRPLMLKFNERAGYTISIDIGVNYVVGVLTDLRG
TIIEKFFQPFNTHDFTKTVMEVTRVIDHFLSTTAKTPYGLIGIGFGIPGL
VNTENDILITPNLDWRQSNLKDIFTEQYGVPVIIENEANAGAYGEKTYGS
AQNLNHFIYVSIGIGIGVGLILNNELFRGTNGFTGEMGHMIVKADGLSCR
CGSKGCWEMYASEMALLNMCAAQGESLSDVTLEAMIERAETSDQVKDAFN
QTAHYLGIGINNIINTFNPEKIIIGNRLAKAEHLLKNELEQVIATQTLIH
LRKSVDITFSQQHQHATLLGMTAFTIEQFLERQFYTNE
>orf_3869 [protein=alpha-glucuronidase]
VNVHQLETKLITPEYLTGVEKIAAIFRAYGVKTFLSINFASPIELGGIET
ADPLDEKVKRFWEHAITTIYTHIPDFGGVVVKADSENRPGPFTYGRTQAE
GANMLAEIIAPYDGLVIWRCFVYNCHQDWRDRTTDRAKAAYDHFMPLDGD
FHENVVLQIKNGPMDFQVREPVSPLLGGLKETNQVIEFQITQEYLGQQKH
LVYLVPQWKEVLEFETYAKGSGSTVKKIVSGELYDRKNNGAAAVVNIGDN
YNWTGHTLAQSNLYGYGRLMWSPEMIAEDISNEWIICTFGTDPLVLSTIK
GMLLNSWKTYENYTSPLGVGWMVNPGHHYGPNVDGYEYQAWGTYHFADWK
GLGVDRTMATGTGFSGQYYQKNAEKYESLTDCPEELLLFFHYVPYSYVLS
SGKTIIQHIYDTHFAGVEQVEQYRQQWKQLQGRIDKKRFDDVATKLDLQF
EHAKEWRDIVNTYFYRKSGIDDQHNRTIY
>orf_3870 [protein=alpha-glucuronidase]
MECMTQGQYHITTNYCLENDQVTSYKAWLQYSKSEGKYAKTVTPFLKTIS
SSCDASPILWSAIEELNQSITQMFDFSPFISFEVMSGKGVVLQLCSESET
RLQDEGYMMYTEPNGQLIISGKTETGILYGTFHLLRLLQMGKPIDKLNII
ENPANSLRLLNHWDNIDGSIERGYAGKSIFFENDQFSQNYGRLKDYARML
ASIGVNGIAXIM
>orf_3871 [protein=ABC transporter: permease] 
MQYKTKGYRIFTAFNYTFMICISFLCLFPLIHILAVSLSGSAPATANIVG
LWPVDFTIDAYERTLANENFLRSLGVSVTRVILGTAISMTLLLCAAYALS
KNDSEFKGRKIYMWFFVFTMLFNGGLVPTYIVVTRLGLTDTIWALVLPPA
INAFNMILLLNFFRTSVPRSLEESAFIDGAGHFKIFLKIYLPISVPAIAT
ISLFTMVFHWNSWFDGLIYNTNASNYPLQTFLQTIVVQQDFSNVDVDADM
MRNLSQRTVQSAQIFISALPMLIVYPFLQRFFVKGIVLGADKE
>orf_3872 [protein=ABC transporter: permease] 
MPKMNDTIQDTVRRVPFEARTKKPKQRWHFKQTWPLHLLVLPAVIVALIF
QYGPMFGIIMAFQDFKPWLGFIESEFVGLKHFITMFEYNYARQVIWNTFV
ISILKLIFGLIVPLTFALMLNEVYHMRFKRTVQTIVYLPYFLSWVILGGM
LIDILSPSGGVVNQLLGLIGVEPIFFLGSNDWFRTTVVVSDLWKETGFNT
IVFLAAITVVNPNLYEAAVVDGANRWKQTWHITLPAMRPIIIVVATLALG
NILNAGFDQIFNLYNPLVYETGDIIDTYVYRVGLVSGDFSYGTAVGLFKS
VISLILIVIGYRLAYKYANWRIF
>orf_3873 [protein=ABC transporter: solute binding protein]
MLKSILRIGFCGGIVLTLMAGCSGDDESTVEEDGVFTMTTARTLGDDTEF
RPGEDVNNNPVVWWAEEELNLKIETIWTVPHDEQYNTQLRLAMSSGEPLP
DIFLVSDGQLKADLIESGLVQPIDEVYEKYATDRVKDIFEQFPEAFYPST
NEEGIRYGMPRLSGGNGSDPLLWVRKDWLDNLNLDIPETLEEMEEVMDAF
VNDDPNGTGVNDTLGVSLATANGMVTWLADGSWIFGAYGDYLPGRWSKDE
HGELVYGTTQDNIKEGLNTLNRWFEKGYLDQEVGLLDENGAIESFVAGNT
GFLSAPPWGEGWPVGDIYDNDPQAEVIPMPLPAGPDGKIGRLGEGLITGS
FLFSVDFEHMDKYFEYLDEIYGYTLGESDYFEDGMFEGYDYIYDENNEPV
YDHQAIEESEGVPRIDPGGYMLPRNVPTIPFMLYDLASEFYLTDREPENA
YEYGIASNNEQYLEAAYIVKQQDEYRIENEWTGAPTLTMQARGEHLERLE
QEMIVDIIYGNQPLDHFDEFVEAWKQGGGDQITEEVNEWYEEVQNN
>orf_3874 [protein=membrane protein]
MLNRGVLKIIYEIMVFITRMAYLNILWILFTLSGGIVAGLAPATAAIFSV
MHLWIQGKEPPVFKSFWVSYKQYFLKANLLLIPLFIVSNLLYIDFRYLTV
IDGTFYYVMLFTFINASLLFFILSIYLFPTLVLFNYPIIKTYKTALFIGL
AKPLHTLALAIVLYSILRIVLLIPGLIPLFPVALFSYASMAMALSAHKKV
INHTQQPVN
>orf_3875 [protein=beta-xylosidase]
MKEGFMEKIIVSRENDIPFNKHWKKCIGTGRLGLALQKEYVDHLERLQQD
IAFDYIRGHGLFHEDIGIYKEIDVDGTLTPFYNFTYIDRVFDTFLQNNLR
PFVELGFMPKKLASGTQTIFYWEGNVTPPADEKKWEELIYHTVTHFVERY
GIEEVLQWPFEVWNEPNLTNFWENADKQAYFQLYKITAKTIKSIHPDLNV
GGPAICGGTDEWITDFLHFCHKEQVPVDFISRHAYTSMPPKKKTPDYYYQ
DLADPNDMLTQLTSVKKLIHDTPYPELPFHITEYNTSYSPINPIHDTNYN
AAYLGKILSHAGDIVSSFSYWTFSDVFEEFDIPRAPFHGGFGLMALHAIR
KPTYHLFSFFNKLGDTCLYKDDTMIVTKHRDNTISIVAWNLIHDKGDNHD
KTITLSIPFSSDDVFLYREITNEHHANPWRVWQQMGRPRFPSKDQITIIK
SCDAPFIQTNRLRTENKLLTYQLTMAKNEVTLLHFSDIIDETNTYIGLED
SLLTSY
>orf_3876 [protein=two-component sensor histidine kinase]
LFKQRLLKSNTLRNQILFIFTGTMTIILLLVGIITFNLVIDILKNNAESQ
IQHTANETLARIDSQFEAIDMITSQIATNPSVQQLLVDQSNRQLTAFEER
QSMNHVINSYLAYTNGITSFELYFTDYRRLFPLNELPLYERLDSAKIQQA
EDEQGRMVWGGADPHDEEAFVTIKQINLLDDNFSHGGYLLTKIDTHFFEF
RSEYGQIDMETDYALLVDNEEKLITTNLPEELLSEVELNTTSQVVTLQEN
DYVRVRVFSDTTGWSFIMLKPVNTLVTGLSSIGTAIFIAGAIGFIVFSMA
SYFLSTFLTKPIHRLTQAMRFGKLGALKESPPIISTNEMIELNNTYNHMV
ETTNYLINVVYEKELTRHRAELKALQAQINPHFLFNTLEALYWTLEEKDE
EASNMILTMAQLFRYTISDIQREDWVTIKDEIDHIQRYLDIMKLRFTDRL
TWGIYVDRSLLSCMIPKLLIQPLVENAIVHGIGNQVVPGKVTVTVTDQNN
DVKISVRDDGTGIDTVILERLKQSMKTHFPITSDRPGLAIGNISKRLKLT
YPDEATTCMTIESELNQGTTVTIIVPKKGGKTSED
>orf_3877 [protein=two-component response regulator]
VKTKHVLIVDDEPRSRDGIKRTLEAWTDAFLVIHTAASAYDAFNIAEKEM
IDLLITDIRMPEMSGLCLIEKLQEKKHATEYIVVSAYSEFNYAHHALELG
VFTYLLKPVQKKKLLEAVTKALKLRAEKTRLDHVEKVFDTKLADVNHASE
GFPTSVSHALAHIDQHYQSKIGIKEVANAVHLNPNYLSVLFKEHLGITFS
DYVTRRRLQHAKHLLLSTNLPVAVIAEQAGYQTAKYFIKLFKNNEGITPS
QYRKYCPGQAKEICDSSH
>orf_3878 [protein=ABC transporter: solute binding protein]
MKKKSLSIMTSLSLASLVVLSACGSENNTTTGANTNNSGGTEENVTIEFM
HLWPQGSSADHNRIVNQIIDEFETNHPHVTIELEVLENEQYKNKLQVISS
SNQLPDVGMTWPAGFLEPYVNGELFAPLDTILDDGLRDEFVAGTVEAYEI
NGSAYALPLELNIAPVFYNKAIFEENGVEVPESYEEFLDVIDTLVDNGVT
PIALGNRDRWTGSLWYMYLADRIGGSDALNSAIDRSGEFTDERLIDAADK
IQEMVAHDAFVAGYNGLSDQEAKSEFMNNNAAMYLIGSWDLPNFTTNEEV
PQDFRENVGFFKFPEVEGGDGDINSWVGGAGVGLFVAENSDVKEEAKEFV
SYFIQEWGKHSVEDAGVIPGTQVNTDEVDLPDLFIDVLDELNNASNITLF
ADVQMSAGVAETHLNMIQSLFGNDVNPEEFAEAHEQALSDED
>orf_3879 [protein=ABC transporter: permease]
MNKIMSDKKIIALYTLPALILLLVLIYVPIVLTGYYGLMDWDGIGPMTFI
GLENYKALISDNLFWNSAYHSLLLAIFSVLSLIIYLAISLVLASQIKGAD
VFRKIYLIPMLLSSVAIAQLWMRIYHPSNGVMNRFLTSIGIENPPLWLSD
TSLVLFAIFVPILWQYAGFYIIIYYAALRNIPNELVEAARIDGATPFQIA
YKIKLPLISGVIKVTIVLAVIGSLKYFDLIYVMTDGGPNGASEVMASYMY
KLAFRTNDFGYGSAIGFFLLILILLVTYLIRKLTTSREDNVQY
>orf_3880 [protein=ABC transporter: permease]
MKEKLSETSDLNVSSTKKLPPSPKVAQSSLKHKLSHSVLYLILIIVGVVQ
ILPLVWLFLFSLKDNQEVFNLPPLALPSSPKWENYLNVWTEGNIGVYFLN
SVIVTGAAVILTVLLASFVTFAITRMHWKLNKFVLGLFMVGLMIPVHSTL
IPLFSFYLNIGLMDHPLAIILTYTAFNLPLTIMILLGFYYTLPRELEEAA
IMDGCTVHRMFFQIILPMTAPVVATTAIINMIYNWNEFVFVNTFISSDKY
KTLTVGIQNFIGQYSTDWGAIGATLVISILPILIVFVLLSNRIVEGITSG
SVKG
>orf_3881 [protein=beta-1,4-xylosidase]
MSMITNPILPGFHPDPSILRVADDYYIATSTFEWFPGVRIHHSKDLIHWR
FISSPLSRLSQLNMIGNMNSGGIWAPCLSYHDGLFYLIYTDVKQWHGAYK
DAHNYLVTAENIEGPWSEPIYLNSSGFDPSLFHDDDGRKWLLNMIWDYRQ
DNHSFAGIVLQEFSADEQKLIGPVKTIYKGTDIQLTEGPHLYKKDGYYYL
LVAEGGTEYEHAATLARAKTIEGPYETDPHYPLITSKGDPSLALQKAGHG
SLVETQNGEWYFAHLCGRPLKEKYCTLGRETALQKVIWDKDGWLRLEDGG
QYPATTTTAPALAEHPFPEEPTVDDFDTSTLSHCWNSLRIPTEDSWCSLT
ERPGHLRLKGMESLSSLHRQSLIARRQTAFQCEFETKVDYEPSHYQHLAG
LIIFYDTDDHVYLHLSRHETVGKSLQIIQTKNGHYNELLAIPVSVKEDTS
IYLRGVIEKETLQLFYKEDPTHDWTPIGPNIDVTHMSDDSADQVRFTGTF
IGMATQDLAGTKKAADFDYFLYKAKEH


>pectin utilization gene cluster of alkaline Bacillus sp. N16-5
TTAAGAAATATTACGTCGCTTTAACAAAGAAGCTAGAAACACTAAGGTCAAACCTTGTCCCCAGCCCTGTACCCGCTTTG
CCGGAACATCTTTATAACCTTGTGTATTATTCATAACAGCTGTTCCTGCTGATACATTCATGACAGACCCATCTTCTTTA
ATATGATTTAAAATACCAGTAATGGCTTTCTGAATATGTTTATTGTAAAGCTTACCTCTTACAAGTAAAGAAGCCGCAAT
ACCACAAGAGCCTGATAATTCTTCGTAAGAATCAGGCTCTTTGAGAACTGTTGGCCATAAGCCGGAGTCCAATTGTAAAC
GGACAAGGGCACTTTGCTGATCCCGAAGCGAGCCATCTATAATCATATAGGATGGATGCTGAACTTCAACTAATTCTAAC
GCCCTTGCCATCGTAATGGCAGCCCAACTATTTCCTCTAGCCCAGAAAACACCTGACATATGATTGCCCGCAATATTATC
CCATCCATGATAATACAAGTCTGTTTCATCATCTTGTAAAAATTTCTCGTGTCCATGATATTGCTTTAGTCCAAATTCAA
AAAAGTCATCTCGCTCAAGCAATTTCCCAATTCTCAACAGGAAGTATCCAGCCATAAACATCGTGTCTACCCATGCTTGC
TCAGGAAAAGTATATTTATCACCATTAACTGTATGTTGTAGCACATCATCATCAAAACGTTCAGCATCATTTACCAAATA
CTCTGCCATCTGTGTGGCAATATCTAAATATTTCGTTTCCTCAGTATACGTATATAAAGATAATAAAAGATGACCTATGG
ATGCGGCATTCACAGTTAGAGGGGGTAAGCCATCTTCTAGCTCCTCATCGATCCATGCTTTAATTCTCTCCATATAAGCT
GTCTCTCCTGTTACTTCATAAGCTTCAGTCACGCCATAAAACGCCACACCTCCCGGCCAGTCCCAAGGAAAATCCATGTT
AAATGTCCGTTCTACTACCTTATCAATCGTCTCTTTCACTTCTTGTTCATCAAACTGTAATGGCGGCAAGTCCGGCCCCT
CCTTCAAACACATTATTTCTTTCCTCTCTTTCACTATTTCAATCCTGTTGTCGCAATTCCTTGTACTAAATATTTTTGAA
AGAATGCAAATAAGATAAACTGAGGAAATAATGACAGCGAGGACATCGCTAACAACGGGCCCCAATTCGTCCCTCCATCT
GCATCCATAAAATTACGTAGCCCTAGCGTTACCGTATGCAAATTAGCACTATTTAAATAAATTAATGGCGCTAAAAAATC
ATCCCATGTCCACATAAAAGCGAAGATAACAACCGTTACAAGAGCCGGCTTTAATAATGGCAAAATGATGCGATAGAACA
CACCAAATTTATTACATCCGTCTATGATCGCCGCTTCATCTAACTCTCTTGGAATCCCTCTTATAAATTGAATCAATAAG
AAAATAAAGAACGGCTGTCCGCCTAAAAAGGCAGGAACGACAAGGGGATAAAACGTATTTACCCATCCTACGTTATGGAA
TAAAATATATTGAGGAATGAGTGTAATCTGCACGGGGAGCATGACCGTTGCCATTAAACATGCAAACAGCACTGCTTTAA
ATTTAAAATTAATTCTCGCAAACCCGTAAGCAACTAAACTAGCAGAACACACAGTTCCTATAACAACGAGTCCTGTTACA
ATCGCTGAATTTCTAAAATAAACATCAAACCCTGTACGTCCAAATCCTTCCCAGCCACGGCTATAATTTCCCCACTGCCA
TTCTCCTGGAAGAAGAGAAGCTGCATTGCCGAAAATTTCTGTTTCAGGTTTTAACGAACTCATGACCATCCAAAGGATCG
GATAGATCATGACAAATCCAAATAAAATAACAAACGTATAATACACAATATCTGAGAGGGTTCGTTTCTTTTTCACTAAT
TAACGCCCTCCTTCCGACTCATAAAACACCCAACGACTTGACGACTTGAACAACAACAGTGTAATCGCAGCAATAATAAG
TAAAAGTATCCAGGCCATTGCTGACGCATATCCCATTCTTAAATATTCAAAAGCCGTTTCATACAAATAAAGAGCATAGA
AAAGCGTTGAATCCATCGGACCACCTTGAGTAATTAAATAAGCCTGTGTAAAAATCATGAACCCGCCAATCGTCTGCATA
ATCAGATTAAAGAAAATAACTGGTGTCAGCATCGGGATCGTGATCTTAAAGAATGTCTGTAATTTATTGGCGCCATCCAC
ACTGGCTGCTTCATATAATTCTGCTGGTATTTGCCTTAACCCAGCCAAAAAGATAATCATCGGGGAACCAAACTGCCAAA
CAACAAGGAGAATGAGTACTGTCAAAGCCGTATCAGGATTCCCTATCCAATTCATCCCTTCTAAACCGAGCGTCGTCAAT
ATGTCGTTGATTGCGCCATTTCGACCAAAAATAATTCGCCATACAACCGCAATAGCGACACTTCCTCCGATAATAGAAGG
AATGTAGTAAATCGTTGTAAAAAACCCTGTTCCTTTTCTGCCTGTGTTAAAGAGCATCGCTAATGCCAAGGCAAAAATAA
GCTTTAGCGGTGTGGACACAAACACAAAAATAAGGGTCACCGTTAATGACTGTCTAAATCTAGGATCATTCGTTAAGATG
TTAATATAGTTATCAAAACCAATCCAATTTGGGCTTGATAGTAAATCATAATCAGTGAAAGATAAATAAAACGAAGCTAC
AATCGGCCCTAGTATTAAAAAGAAAAATCCTATTAACCACGGCGATATAATCGCATAACCTGTTAAGCTTTCCTTTAACG
CCTTTTTCCTTTCCATCTTTTTACGCTCTGCATCAGGAGAAGGAAGCTTAGGGCTAGTTATATCGGTTTCTGTCTTTGCC
ATATATCAGCGCCTCCTATGTTTCAGCAGGCCATTATGCATGGCCTGCTGTACCGATCGTTCTATTGTAAGATTGCCCCT
GCTTCCTGTATGAATTGCTGAGCAGCTTCTTCAGGCGTTACTTGATCATATTTCAATGCTTCAACAACACGTTGGAAAGA
CCCACGTACTTCAGATTCCCCTGGAGGAGAAAGAGGATCTGCCGGACTTGTATAACCTTCTACCAGTTCTAAAAATTCAA
ACGTTTCTGCTGTAGCACCGTCTACTATGTCAGATAGGTGATCGCGAACAACTGATGATACCGGAACACCTCGATCTGCT
TGTAAAATCTCATTTGCCTCAATATTATTTGTGAAGAAGTCAATAAACGCAGCTGCGGCTTCCTGCTGTTCAGAATGAGC
AGAGATGGAAAATGACATGCTAGGACGTATCCAGTTTCCGTATTCACCGCCTTCTAGGTGAGGCATTAAATTAAGACCGA
GTTCCATTTCTGATGATTGCTGTTGCCCAATAATTTGATTACTTGCAGCCATACTTGCAGCTGCAGAACCTTCGCCTACC
ATTGAATCCCCGCCATCAATATAATCCATCATGACATCATGGGGAGGAGCCACGTGATTATTAACCATCGTTTGAATAAG
GTCAAAAAAATCAACTAATACATCTTCTTCAAATCCTAAACCATCACCTGTTTCATTGAAGACAGATTGACCATTTTGCC
GGGCATAAACAAAAAACATCTCAAACTCCGAATTGGCTAAATCAAATCCAAAAAATTCGTCATCTGTAGCTGATTGAATG
TCTTCTAGGGCATGAATCAAATCATCATACGTATAACCAGGCTCTAACTCAATCCCATATTCATTAAGCACCTCTCTGTT
TTCAATAATACCTAGTGCATTAGCACCGATAGAAATAGCCATCACAAAACCATCTTCTGTGACATTCAAATCTTGGTAAA
CGTCATCCACATCGTCTAAATTAATAAGCCCCTCATCCACGAGCGGTTGTAAATCAACGATTAAATCACGGCTGCTATAT
TCCATGAGACGGGAGTTATCCATATTTATAACATCTGGTAGATTGTTACCTGCCGCCTGTGTGCTTAATCTCTCCCAGTA
ACCGTCCCAACCGGTATATTCAGGTTCAATTGTTATATGAGGGTATTCTTCTTCAAATAAATCAATAGCTTCAAGTGTCA
TGTCATGACGTTCCTGTCCACCCCACCAGGCAACACGTATGGTAACATCTCCATCACTATCTGTCTGACCATTATTAGAT
GGTGGTGCTTCGTCGCTATCTTTAGATCCATTACTCGTGGTATTATCATTGCCGCCACATGCTGTTACCACAATCATCAA
GCCAATAAGCAACATACTCATGAGCCATCTTTTCTGAGATGTATCTTTCATCCGCTTAAATCCCCCTTCAAAACTATAAT
ATAAGTGCTTACATTTAATTATAGTGGTAATATTTCAATGATGATAGCTAAGAAACGTTAAATCACTTTTGAAAAACAAC
AATTTTTTTTAAAACAAAGAAAATGTAACAGTAGGTGGTTATCGTTTTTGTCTCTTAACGTGAGGAGGTTATACGGAGTA
AATGAAAAAACACCTGATGCTGATCACCCCAAATTAAAGCATCAAGCCATACTACTAAGTATTTATATGGTTATCATCGA
TATGGGGAAGTAATCCTGAAAGTGAGGTTTCCTTCATTGCCATTACCACTAGCTTAGCTATCTCAGAAGCGCCTTTTTCT
GTGAAATGAGTATTGTCCTCTGCTCCTTCAGGGAATCCTTTATAGACACCGGGTTTCAGCCACATAAAAAGTTCTTTGGA
AGCTTCATTGCCTAGTTGCTCTATCATGTGTTTACTTATCTTACCTAACGGAATAAGAGGAATACCTTCTTCTTTACTAA
CGCGATACATACTCTTTTCATAACGACTGTGTGTATTTTGCAAAGTGCCGTCTCTCTTAAACGTTCGTCTTTGTACAGGC
GTTATCAGTAGAGGGAAAGCCCCTTTTTCCAATGCTACTTGAATATATTGACGTAAATAAAATGGATATGACGTATTTGG
GTCTGTACCTCGCTCATCTGTTTTTTCATCGTTGTGCCCAAACTGAATGAAAAGGTAATCACCTTTTTTTAACTCCTTCT
CTATCGCGTTAAGACGTCCTTCTTCAATAAAACTTTTCGAACTTCTACCTGATTTAGCTGCATTTACAACAGCGATAGTC
GGGTGTAAAAATAGTGGTAACATCTGTCCCCATCCTGAATAAGGATACCTTGCAGCTGGCTGTTCCGTTACTGTTGAATC
TCCAGCAAGGTAAATGACAGGCATAGTCGGTTGACTCTCTATTGTCAGTCTAACAAGGCGCTCTAAATGTGGCAAAACAG
CCATCATAAATAGCCGATTTTCTACTCGTAAGGCTACCTCATATACCATTTCCTTTTCTTCTAACTTTCGTTTCAATAAA
CGTTGACCTTCATTAAATATAACCGTTATATCCTGTGGTTCGCCTGCTTCAAAGTATAACGTGACACTATATTGCCCTTT
CGGAACCTCCGTGAAAAAAGAATATCCACTATCCATACTGTAGTGTCCAGGCAGGGAGAAAGCCTCCGTACCTGTTTCGA
TAAACGCCTCTACAAGTGGCGTCGTTATCCAACCGTAAGATTGATGACGATCCTTCTCACTTAGTAAAGTCATAACATCT
TCTTTCATTTCATACCCTTTTTTAAAACAATAAGCTAATTGCTGCCTCATAGTGTCGTAAGCTCCTTCTTATTTAATTTG
TTGACCCCCTTGTTCATCCTGAAGTAGAGAGGCCACACAATATGGTTTATTCTCTTTCGCTGATTTCCATACTGCTTCAC
CTATTGCGATCGACCATGCACCTGCTTCAGCGCCGGCTGAAATATCATACGCTCTGTTAGGGTTTTCACCTAAAAATAAA
TCCTCCTGAATAAGTGGATCTCCACCTCCATGCCCGCCTTCAGACTGTACCACGTGGATCGTTTCTTTTCCTCCAAACAA
AGGAAAATAATCAATTGTTTGCTCTGGGATCGGAAAAGGAACCCTGCTCGGCTCATGAAACTCAGTCGTCTCTATTCTCC
CATGCGTACCATTTATGGCAAGCCTGTATCCCTCATACGGCAAAGAGAAATTAATAGAATAGCTCAACAGCGCACCACCT
TTATATTTGACTGTCGCTGTATAAGTGTCCTCAATAGAAATGTCATTATCAAAAATACATTGATCTGGACGATAATCCGT
ATAATCAAAGTAAGCATCCTCAAAACTATTTGCCTGCAAATGATCATCTTTTACAGATACTGTCCCATTTGAACGGCTGA
ACCACCTTGTATAATACGGACAGGATGAGCGTTCATCACAGGTGGCACAGTACCTGCCAGTTTTGTTACTAGGGTTATGC
TCGCCTTCCTCACCATAATAATTTAACGCCCCATAAGCAAAGACCTGCTCAGGGATCTGATCAAGCCACCAGTTAACTAG
ATCAAAGTGATGCGTCGATTTATGAATAGACAATCCTCCTGAATACTCTCTCTTTCGGTTCCAACGCTTAAAATAGCTCG
CCCCATGATACGTATCAATGTACCAATTTAAATCGACCGACGTCACACGTCCTACTTTACCTGCTAATAGTAATTCTTTT
ATTTTTCGATGAAAAGCATTGTAGCGATAATTAAAGGTGACAAGCACATTTCCTTTACTTTGTTTTTCAGCTTTCATGAC
CTTCGCTGCATCAGCTGCCGTTGTCACCATTGGTTTCTCAGTAATGACATTCAAACCATGCTTTAACCCTTTCACAATAT
AGTCCACGTGTGTATCGTCTCTCCCTGCTACAATGACCGTATTAGCATTAGTTTCATCGATCATCTGCTCGAACTGATCT
GGTTGATAAGCGGGAAGTTCGTTTAAAGAAGGAAAACGTTCCTTACAGATAGCCACTCTTTTTATATCTTTATCAAGTAA
CCCCACAATCCTATTGCTCTTATAAAAACGATTAAGGCACGGTTCAATAAACATCCCCATACTTCTATTACTCACGCCAC
AAATTACAATGCGTTTATCCATACTGGTCCTCCTCCTATATAACGGCGTTATTTTTTAAAAATGTTCGCCCTTAGCAAAA
CTTTCTTAAAAAGATAACGCTTTTATTTTCTCGCTTTTACTATAGCAAACATCCTTTAATTTACGTTGCTACCTATATAA
CCTTCGTAAAATAGAAAACGATTTGTTAGTTTTTAAAACGATGATGCCTTTTTAATGTAAGGCATTAATATTCTTACTAT
TACCTTAATCCGTGATGACATAATTTGCTCTTTTGCTCACCCCTCAAAATCTTATGATTTAACTTTGTAGAGTGAATACT
CGAATCCGTTACTGGTGGACGCTTTCCGCGGGCACGGCCTCAGCCTCCTCGACGTAAAAAACGCGCCTGTGGGTCTTCAG
CTCGGGCTGTTCCCGCTGAAGAAAAAAGTTATTCGTCGACGAGTGAAAACTGTGATTCAGAGCCTGAAAAATGATCACTT
TATCAGGCTTATTAAGCAACTAAAACCAATACAAATTATATATAGAAGTTGATATGACAGTAATCTAGGAGACTCCTGCG
GGATCAAAGGCAAGGGTGAGACCCCACAGACCGCAGGTCGAGGAGGCTCACCAGCCGCCCGCGGAAAGCGAGTAGATGGA
TGGCATATCAACACTTACTATCACGGGTTCAGGATTATAGATACTAAAAGCTGTTGAAACACAGTACCACAAGCAATGGG
ACCTACTGTAGATGGAGGCAGTAATGGCAGCACCAGCCCCATATTCCCCATACTGGTACTTGGTACTATACATAATCGTC
ACCGTTCGGTCGTAACGTAAATGACACAGCGTTGCTATCCAAAAGCTGATAAAATAAACACATAAAGACATTGACAGAAT
AAGAAGCATAAAACGAACCTTCATTCAGTGGGAGTTATTTCAAATTGTTCACGAATGTTATCATACTAAACGGTCAAGCA
TAAACATCGTCCAATCATCGAATTGATCTCCTGCGATAAGTACCAACAAAATCACACCTGCTATATGTTGGTTTCCATTG
ATTGAAAGATAACATTAATTTGCCACCTCAACAGGTGTTATGTCTGAAAAAGCCCTCCTTTACAAAGAAACTTATAGTCA
TTACCGAAGTATAAATAAAAACGCTATCTTAACTATTTAACGAAAGAGGTGAGCTTTATGAGTGTCACGATTAAAGATAT
AGCCAAAGTTGCCGGCGTCAGTTATTCCACTGTCTCTAAAGCCTTACGAAATAGCCCACTTGTTAAAGCACCGACAAAAA
AACGTATAATGGCCATTGCCGACAATCTCGGTTATCATCCAAACGTTGCTGCTAGAAGTCTTGTATCTAAACGTTCGAAT
ACAGTTGGTATTATTTGGCCCACTGTCGAAAGAGCGGCCCATGCAGCATTAATGACACAAATCAATGAGCACCTTGAAGA
AAAAGGATATAAATCACTTATATCAATTAATAATATGTCTGACGCCATCACGACTTTTCAAAGTATCCAAGTAGATGCTA
TTTTAATTTTCTATGACCAAATGACAGACCAGGTCCCTTCAATTCCTGATGTGCCTGTCTTAGTTTATGGGACCTCACAC
AATTCACCATTTCCTGTCATAGATGTTAACCGAAAAGGTGCTCTTTACTTGGCTGTTTCTCATTTAATTAAAGCGGGCCA
TTCACATATTGCATTCATCGGTGATTTATCAGGTAGGGATCCATTACAAGAAGAAAAAGTGCTAGGTTTTAAAGAAGGGA
TGTTAGATGGAGCTGGTCACATTCCTTCTAACTTATTAATCAATTCTAATGGCATGACATACTATAATGGTTACAAAGCA
GCTGAAGAGCTTCTTGCTGATTTCCCTTCCACCATCACCGCTATCATTAGTGGAAGCTTTGATCTAACAAAAGGAATCAT
TCGAGCTGTTCAGGAAGCAAATTTATTAATACCGGAAAATGTAACGATACTCAGCTATGATAATATCCCTCAAACAACAA
CGTTTGAAAGTCCTGTATCTGTTATCGGTGTCCCTCTAGAAAAAATAACGGGTGCGATCGTAAACAGGCTAATAAATATG
ATGGAACATAAAAACATTCCTCCTTCAACGATCTTATCGCCTGAGTTAATAGAGGTAAAAGCTGAGATGCCTTCTTAATT
GTTATGTTATTAAATTCGTGCTTTAAGCCTTCCCTCTTCTCACTATTACACGCTTAGCCAGCACCCATTTTTTTAGGGGT
ACTGGCTCTTTTAGTCAATCCACTTTTCCTCCAAGTATTTGCAATACTTCGAGCGAGAGCTCATGATAGTCTGAGTAAAT
AGGAATGACAGCTCCTATTCTCTCATTCATTTCAACCCCTAAATCTTCTATTACTGTCATTTGTTCTGATAATGGAAGAG
CGTAGTAACGCCATTCACCAGTCTGCGGATCTTGTTTTTCATATGGATAATTTGGCGTAGGCTCTCCCTTACTTTCCACT
ATACTATCCAACGGCTGCAATCCATCAGGCATGACTCCTGCTTCAAGTAATACCTCATCAGCAATGATAAGATCTCCTTC
ATGGGAAGCAACTTCGATAAAAAATTTTTCTGCCATAGGCACGTGGAATGTAACCGATAAACCATCCTCAGATAAATGAT
CCACATGCTCTAAAATCACTTTAGACACTTCTGCTTCACTCGTTTGCTTACTTAATTCCTTCGTGAAAAAAAGAATGTCA
AACGTCTCTTCTCCGTTACCACAGCCTTGTAACACTATTATTGAACTGAGAATGAAGGTCCAACGTAGTTTGTTCATTCT
ATTCACCCTATTTTCATATTTACCGATAGTCTCAGGTTTTCTTAAGAAAAGAATACATCAATGTCATGTCACCAGTTTAC
AGATGTTTATTATGAATTGATCTTAAACCACTTCTATCGATTTTTAGTTTTCAACAATCCAACTAATTTGTCTCTTCCAC
ATTAATTAAGTAATCGTGTAACTGCACACTCGCTAAGACAAACGTCCCTACGCCATGTAAATCGTTCACACTCGTTTCGC
GATTGACGTAATAATCATAAGTACCTATTGAAGTCCCTATGCATATTCCCTTTAAGCTGAGCACGCCATCTTTATTTACA
CTCACTTTATGATTTATAATTCCTTTATAGCCTTTTAACGCATACTCTGCATAGGAATTATCCACATATCCATCATTTAC
TGCTCGTAGAATAGTCAGAACGAACAAACTTGTACAAGAGGTTTCCAACCAATTATCTGCTTCTTTACCTTTAGGAACAA
TTTGATACCATAAGCCTGTTTCCTCATCTTGGAACTTAACGATATTCTTAACCAACTTCTGAATAACACCTTGTAATACG
CCTATTTTCGGATGATTTTCTGGCAACCTTTCAACAATCATAGTTAAAGCCATACCGTACCATCCGAGAGCTCTTCCCCA
TATTTCTGGCGCATGATACCGTCCTTCTTCCGTCCAAGGTGTTTCCCCCCGTTCATCCCAACCATGAAAATAGAGCCCTG
TTGTGTCATCTTTTGTGTGTGTTCTCATAAGCTCCTCTTGATGAAGAACTGTGTCCACGAGCTCTGGTTCATTAAAGGCT
TCGGCATACATTAATAAGAAGGGCCCTGCCATGTACAAACCGTCTAACCACATTTGATACGGGTACTTATCTTTATGCCA
AAAACCCCCTTCAGACGTGCGATTAATTGTGTTGATTAACTGTCGTAATTTCTTAGCAGCTATCGCATACTTCACCTCTT
TCGTTTGATTATAAATCGGAAACAGCAATTGCCCTGCTTGAATGGCGTCAAGCTCGTCTCTGGCAAAATAGACGTTCCCA
TTATCATCCACAAGACCGTCGACATACTCTTTCACATACTCATAATAAGTGTCATCTTGAGTGGCTTTCCACACATCAAT
CATCCCACATAAAAACACACCTTGATGATAGTGCCAGCGCTTTTCAGGTGGTAACATGATCGGTTCATACGTATTCATAA
GTGATTGACATGCTTGTTCTGCCCATTCTAAAGGTGTTTGATCGAGAAAAAACGTATTGTCCTCCATCCTAATTCTCCCT
CTCTTCAGTTATCTAATCCGACATATTCAAACCAATCAAAATCAGCAGCATTTCGGTTTTCACCTGTGATATACATACCA
AGATAAGCACCCACAAATCCTCCAGCAAGATCACTGCTCAATACACGTCCATCCACTACATCACCGAGGGAAAACCACTC
CTCCTCGTTATCAGCATAATAAAAATGGTACTGCTGGCCATAGGCTTCCACTTTAATATACGTCATGTGTGCTGGGGCTA
ATTCAATGGCCAGTACGGTGTCTTCTCCAGCTTCCCGCCTTACTAACTGTAGATATGGCATCTCTCCTACTAAGAGCTTA
GTCAGTCGTATTTGATAATCCGTATTTTGCAACAAGACAAGGCCTGCTTCTTCACCCACTTTTTCTGGCGTATATGCCAT
TATTGTTTGGGCCATGAAGTTGATATGTTGTTGCCGCCGCCCTATAAATGCAGGATTCACTTCATCTGTAATGACGTCAC
CCTTTGCTTTTAATCTTAAAAAACCCGGTCTTTCTTCTAATGACCAAAAATCGCCTCTAGGTGTCCTTATGAAATTCCAT
TGATAAGACAATTCATTCTTATTAAAATGATCGCAAGCAGGGGCTACGTGACACCTTTTTTGTTCAAGATTTGGAAACGG
CATTTCCAGTTCAACAATGCCTTTACCTGGATTAACCACAGGCCAAGTATCTTCCCATACGAAAGGGACTAAAAACGTTT
CCCTTCCTAAATTCCGATGTGATCCACCATATGGCCGTGTACCGAGACAGACCATCCACCAATCTCCCTTTTGGGTGTCG
ACGATATCTGCATGTCCGATGTTCGTAATAGGGTAATCTCTACCTAAATGCCGATGGGTTAAAATAGGATTTGTTTTACA
GACCTCATATGGTCCAGTAATATTTTTACTCCTTGCCATCGTAACAGAGTGAGTAAATCCAGTACCTCCTTCTGCTATCA
TAAGGTAATAATAACTAAATAATTTGTATAGATGGGGAGCTTCTTGTGCATGATTTTGCTTCATTGCCCCATCCCATAAA
CTCATTTTCTCACCGATTAAATCGCCCTTTTGTAGATCTACTTCTTGCAGCCAAATTTCCATATGTTTTGGATAGTCTTG
ACCTGTGGGTGGCTGGCGATTACCTGTATAATAGACTTTCCCATCATCATCAAAAAATAAAGAAGGGTCGATACCTGGGG
CATCCGTAAGCCAATAAGGGTCAGACCATGGTCCTGCAGGATCAGTGGCCGTGACATAAAAATTTTTCCGTGCACCTGTC
TGACTGACGACAAAGGTCGTGATCATATAGAATGTCCCTTCGTGGTAGCGGAGTGTAGGGGCATAAATCCCTCTTGAACA
AGGTGTTCCGTCTAAATTAAGCTGAGAAGGGCGATCAAGCACATGACCTATCTGACACCAGTTAACAAGATCCTTACTAT
GAAAGATAGGGACACCAGGATAATAATTAAATGAAGAGGTTACAAGATAGTAATCATCCTGAACGCGACAAATAGAGGGG
TCTGGATAGAACCCGGGAAGAACCGGATTTCGGTAGGTAGTCATAATAGCGGCTCCCTATTTCTTTGACTTTTAACATCA
TGAATCAGATGATCAGCCTCATAATAACTATCACGTAACATACTAGCTTGATTTCCGCCTACGTATAATTCATTTTCGCC
TTGGGACACGATGACAGGTGTCCCTTCATGAATTGACGGCATTGTTAAGTCATTTAGAGTGACATTTGTACCGTGATTAA
CTTTAAAAGCAGGCCCTTGCCTCGTCGTGACACTTACATCATGAAGGTGCAGGCCATTTACATACTTTGCGACTATCCCA
TCTCCAGCCATCATAACAGACTCCTTCACCATATCAGGCTCTCCGCCTTTTTCTTCCTCATCGTCTGTCATACGAATGTG
GACATGACTTATCCTGACATCAGCAACTGGCTTTTCTGGCAAACCATAAATAAACGCAGCAGCAGCTCTTGCTCTATCAA
CAGTAATATGACTTAGATGAATATGTTCAATAACCGGTGTCTTCTCTGTTATAGGTATCGCTTCTTCTTTTTGCAGTAAC
TCGTCGTGCTCATCGATACCGTATTTATAAAACATATTAATAGCTACTGGACAAAAGACATCATTCATCATAATATTCGT
TGCAAGAATGTGCCTAATGTAACCTCCTCTAACTCGGTTTGTTTTCAGCCTAATACCACGATCTGTTCCATTAAAGACAC
AATTTGAAATCGTCACATGCTGAATCCCACCTGAATTTTCACTACCCATTACAACGCCTCCATGTCCTCGAGCCATCGTA
CAATTTGTAACAGTCACGTATTCAGTCGGTCTGCCAATCCTTCGTCCCGTTTCATCAATGCCTGATTTTAAACAGAGGCA
ATCATCTCCAACATCAAATTGACAGTCACTTACTCTTACATAACGACATGAATCAATATCACACCCGTCTCCATTAGGTG
TATCTGCTGGGTTTTCGAACGTGAGACCTCGAATCGTGACATTTTCGCAGTAAACAAGATGAGTATTCCAAAAAGGAGAG
TGTCTAACCGTAACCCCTTCTAATGTGATATTTTTACACTCATAGAATTGAAGAAGTGGAGGACGAAGGAACTGACTCTC
CCATTCTAAAACATTCGTTTTTAAATCCGGTAATAACGCGTGATTTAAAGCTCTTAAACGATGCGTTGTCTCATCATGAT
ATGAACATCCACGTTTCAGGTCATTGGCAACCTTCCACCACGACTCACCTTGACCATCTAACACGCCTTCCCCTTTAACA
GTGACGTTCGTTAAATTCTCTCCAAACAAAAGAGGTGAGAAAGCATAACAGTCATAACCCGACCATCGTGTTCTGACAGG
GGGATATCGTGAGAAATCATCTGTAAACAAAATAACTGAACCAGCTTCTAAATATAATGTTAAATGGCTAACGAGATGGA
TTGGGCCTGTTACATATTCTCCGCTTGGCACATAAACAGTCCCGCCTTTTTCCTCGCACTCGCTAATCGCTGCTTTAAAA
GCGTTGGAATTATCTGTTACACCATCCGCCACAGCTCCATAATCAACGATATTATATATCAACGTCTATACACACCCTTT
CACGTATTAAGTAAATCTTGACGCAATGGGGTAAAAGCATCGCGTAACGTATTATCTTCTAATGCTGTCACACCATGCTC
AGTATGACTAGGAATCACAACAGACTGACCAGCGTGAATCCTTAACGTCTCGCCATCAATATGAAACGCTACTTTACCTT
TAAGGCAGTATGAGATCTGCTCATGAGGATGGCTGTGTGATTCTCCAATTCCTCCTGCTTTAAAGGCTACTTCCATAAGC
ATTAATGTTCTCCTGGCGGATGAATTTGCCGCTTCACTTCTGAAGATATCGTTTACCAACCGTCCTTTGCCGTCAACACC
TAACACTACGAATCTGTCACCTTATCCTTTTACAGAACCAAGCAATGCTCCTTTTGCAAAATATTTCTGTAAGAACGGAT
AAACGAGTAAAACAGGAATGGTTGCGACGACGATCGTTGCCATTTTGACTGTTTGCTCTGGCGGTGGAATATCTGTATAA
GCTGCACCGTCATAATTCAAACCACTTGCTAACACAACGATTTGTCTAAGTAATACTTGAACTGGCCACTTAGATGAATC
ACTAATATAAAGAATGGCATGCATGTAAGTGTTCCAATACGTCACAGCGTAGAACAGTGAAATCGTGGCAATAGCAGGTT
TTGAACAAGGAATAACAATTCGAAATAAGATACCAAAATCATTACAGCCATCAATTTTAGCTGATTCTTCTAGGCCATCT
GGTAGGTTTTGAAAGAAACTTCTCAATATAATCATATTAAATGCATTTATCGATACTGGAATAATAAGCGCTAATAAAGA
GTTCATTAACCCTGTTTGTTGAACAACGAGGAACGTTGGAATCATCCCACCATTAAATAGCATCGTGAAGATAACGAAAA
ACGTAATATAACGTCGGCCTACTAGATCTCTTCTAGATAAACCGTAGCCCATTAATGTTGACATAAGCATACTCCACATC
GTGCCTCCTAATGTTACGGCAATCGATACACCCATCGCTTTTAAAATCGTATCTGTAGAAAAGATATAGCGATACGCATC
AAAGCTCCATGTTGTAGGGAATAATACAAATTTTTTCGCTGCTAATTCGGCGCTTGTCGTAAAGGATGCTGCAATAACAT
GTAAAAATGGGAGAACGGTAATGAGCGCAATGATTCCCAATAAAATAGCATTGGTAATATTAAATAGTTTGCTGCCTAAT
GAACGATCTTCTACCATCGTCAGTCACCTCCTAAGTTAATAAACACCTTCTTCGCCAAACTTTTTAGCGAGTCTATTGGC
AAAAATGATTAAAATCAAGCCAACTATTCCTTTAAAAAATCCGACTGCCGTACTATAGCTAAATTGTCCTTGTCTCAAAC
CTGCAGTGTACACATACGTGTCAAAAATCTCTCCTACTTCACGGTTTGAAGCATTCAGTAGCAAGTAAACATGTTCAAAT
CCAAGCTCAAGTACATCGCCAATTTTTAAAATTAAAAGAATGACAATCACGCTTTTAATTGCTGGAAGTGTAATGTGCCA
CATTTGTCTAATTCGATTCGCCCCATCCATACGAGCCGCTTCATATAATTGTGGATCAACTGCAGAGATGGCTGCTAAGA
AGATAATTGTTCCCCAGCCAGCTTCCCGCCAAATGACTTGTAATATATACATGGGACGGAACCACGAGTCATTCATAAGG
AAGTTGATCGGTTGAAAGCCAAAGTACTCAAGCATACCGTTTACAATACCCCCATCTAACGTTAAGACGACAAAGCTTAC
TGACACAATAACCACCCAAGACATAAAATGCGGGATATAAATGAGCGTTTGAATTGTTCGTTTATACATATGATGTCTCA
CTTCGTTTAACATGAGAGCCAGAATAATAGGAATCGGGAAATATATAAATAGTTGAAGGCCAAACAACACAAGTGTGTTT
CGGAAAATCATCCAAAAATCCGATCCGGTAAACAACCTGTGGAAATGCTCGAAGCCAACCCACTCACTACCGGTAATCCC
TAAATACGGCTGATAATTTTGGAACGCAATCACGAGACCATACATCGGAATATATTTGTAAATAAAGAAATAAATAAATC
CTGGTAAAATCATTAAGTAAATGAGTTTATTTTTCTTAATATTTTTCCATATTTCTTTTTTTCTAGCAGAGCGTATTTGT
GACTTTGTCAACGTCTCTACCTGCCCTTGTAACTGAGGCTCCATATTCGTTCACCCTTTCTCTTTTATCAGTCTGTGTGA
TCCTCTTTCACTTTACTTACTTCAAGCTCTCTATATAAAAAGCGTACGTTTCCTCATAAGTAACGTCTATAATCATCTTT
ATCTGTGCATAAATTTCCCTCCCTATATAGTAGAAGGGAGCGAGAATCTAAGCTGATGATTATGTGTGCTAGTCTACTGT
TAACGATTAAGCTCCCAATCTGAGAGCACCTTCTTAAAAGTGGCATTTACCAGTTCATCGTCAGTTAATTTTTCCATCCA
ACGTACTACTAATTTTTTCAATTTCTTAAGGCTGTGAACAGCGAGTACGTATATTTTCAAAGAAGTGAATGTCTTATTAC
TACATATTTACTTCTTAGAAATCAGCAGAAAAAAAGTGCCTCCGTTATGGCTGTGTTTAAACAACCTAATGGAGGCACTT
TTATTATGATCTTATTATTTTTGTTCGGCGTATGACGTATTAAACTCAGCTATTATCGCGTCACCACCCTCGTTTCTCCA
TCGCTCGATTGTATTATTAAAATCGTCTTCATCCATTTGTCCTAAAATATATTGATATGTGGCATCGTCAATTAATTGCT
GCAGACGGTCACCATTTGTAATATATGTTTCACTATCAAGTGTTATGGATGGATCATAAATCAAATAATTGTTATTATCA
ATAATTAATTCATCCGCTTCTGCTTTCACATCATATTCCGCCACCATCTCATACCTACCGTTCGATTCTGGCTCACCTAC
TTCGAGCGAGAGGAACGGTCTTACTTGCGTGTCAACTAGGTTTCGGTTTTCTTCTATAATTCGAATACCATCGCCCTCAA
CTTCATAGTGTGTTCCTTCCACTCCCCAAACGAGTAAGTTAGCTACTTCTGGCGTCATTAAGTCATCATAAAAACCAAGA
ACTTTTCGTAATTCATCTTCTGTTTCAATCGCTGATTTCGGGAACATCATCACACTCCCAAAACCAGGAATAGCCCAAAT
ACCATACTCTCCGTCCGGTCCTTCAATATAATTGGTAACGGCTAATTCAATGTCAGGGTTAGTGGCAGAGGCATCATTAT
AAAGACTGAGAACATCTCCCATTGAGCCAACATAAACCCCAGCTCTGCCACTAGTAAATTGTGCGATTTGATCGTCTTTA
CTCGTCACAGGAAAATCCTGATTCATATAGCCATTCGAATGAATGTCTTTCATGTAATCGAGTGTCTCCATGTATTCGTC
GAACATAAATTCCGGCAATAATTCACCGTCTTCTTCTCCCCAGGAATTCGGTGTTCCGAACCATGATGCAATCGTTTTGA
AAGACCCATATACAAGATCACTTCTATCAGTCATTCCGATCGTATCATCTTGGCCGGTACCATTCGGGTCATCTTCAGTA
AACGCACGCACCATCTCATAAAACTCATCTGTATTTGTGGGCTCATCAATTCCTAAATTATCAGCCCAATCTTTTCGATA
AATAATACCTTGTCGTGATAAAGGACGCCCTTGGTAAATAGCATAAAGCTTTCCATCAACACGTGTATTGTCTAAAATGT
CAGGATTAAGGTTATTAAGGTTTTCAAACTCCTCAAGGTAAGGCTCTATCTCCCAAAACTCCCCTGCTCTCATAGCGTCT
TTAAATTGATTGAACATATCGAAACCCATAGGTACGACCATCGGTAACGTCCCTGTAGCAAAAGCTGTGTTTAAACGCTC
CTCATAGTTCCCATCAGGTACCCATTGGATATTAAGAACGGTGTTCGTCTTTTCTTCAAGTAGTTCTTTTAGCAAGTTAT
CAGGCGTTTCAGGTGTGTGTAAATTAGCCATCATCTCAATTTCGAAAGGTTCCCCATTATCGGATGTATGATTGCCGGAG
CCTTCATTGGAATTACTTTGAGAGACATTTTCATTTCCACCGCAGGCAGCCAGTATTAACAGAGACGTTGCAGTCATGCC
GCAGAGAGAAAGAATTTTTTTAACAGTGAACATAAAATTAACCTCCCATTATAAAAAATTATTAGCACACCTTGACCTAT
CACTAAATGTGTCTTTCGTGTTTGATTACGACCAACTAAATACGTGATAACTCTCAAGCACAATGACAGCGGTTACATAA
TTTGTGTAGTGTTTAGGATGAGACAACTCGGTGATAGTTATTGTCTTCCGTTTCCCCCTCCTTATTTTATGAGAACTCAT
AATAACAACGTTGTTTCCTCATCTATTCTAAAATACACGAACGTATAATGTATATAATCACTACCTCATACACATCTTCT
CCCTCGTACTGCTTAGCGCGGTTATCCCTCCATCTGATCTAGTGATTATACGTTTTACGATGTCATATTCGCCCAGATTC
TGAGCAAAAGTCTTGGCATCTCTTTCATAGACATACTCCTGAATTTTTCCTCCCTTTCTCAAATCCAATAACTACTCACC
TTTATATAATTTTCAAAACATTAAAGACTCGCCTTAGAGGCGAGCCCAAGCATCAGCAATTCCCCACTGCTTGATATTGT
TTAAGTCGGGCCACTGTTAATTGTTTTAGAGAGACTTCAAGAGACACGACTATACTCTTTTCTATATTGACCTGGCGTCA
TATTTTCTAACTTTTTAAACGATCTAATGAAATTTTGTGAATTTTTATATTGAAGCTTATCAGCAATTTCTTTTACCGTC
ATGTTTGTTTCAATTAACCACTGTTTAGCCTTTTTGAAACGATACTTTGCTAAATACTCACTAAATGTGTAATTTGTCTC
CTGTTTAAAGACGCTACTTAAGTAATTGGCATTGTAATGCATTTTTTCTGCGTATTCTTCTAATGTAATGTTTGTATCAT
AATGTTTATGAATTAAATCCATCATTTTTTCAGAGATATTTTGAAACTGAGATTCACGCCGTTTACTAAAAATCTCAATG
AGTGGACAGATCAGCTTTGTTTTAAACCACTTCTCTATATCCTCTTTCATGTGAATCGTTAGGAGTTCTTCATACAATGC
GTCATATTCAACGCCAATTTCTTGAAAACTAATACTATTCTCCTGTTTGATAAGTAATAGATTATTAAGAAGACGCATCA
TTGAAATATGGTACTCTCGGGGTGAATACGTGTCTTTAAACACTTTACTCATCCATGCTTTCAGATGTGCCAGTGCTTTC
GTTTTATCCGCAACTTTAATAGCTAATATTAATTCTTCTTCTGCCCTTTGAGGATATTCATAAATTAAAGTATGTTTCCC
AGAATTTATTGTTTCATAATGAACGATAACACCTTTTCCTAATGTAATTCGATGCTTTAGAGCTTCGAGCCCTTCTTGGT
AAGCTCTTGAAGCATCTAACAACTTAACAAACGGCAGGCTAATGCCAATGCTAACTGTAATATACAAGCATGTTTCAATG
TTATCTTGCAGTTGTTCAGTTAACTTGTAAATGGTTGAATTCATTTGTATATCAGACTCTGCTTCAGTAAAGCCTATAAG
GATAACTAAGGATTTGTTCACCCACACGACAGGTAAATGATCGATTCCTCGCACAGATTCTTCTGCTACATTCATCATAG
CAAAGGAAAGTAATTCCCTGTCCGCTGCTTCATATACTGATTCTTCCATGGAATCTAACTTGATTGTGAGGACAACATGC
CGATGCCACTTAGCCGTCATATCGTTAAGATTAAAATACGCTAATTTTTCCTCTAGGTCAGATGGTTTTATAATGCCTTG
ATAGAGACGATTCATAAATAAAACTTTTACTTGCTTTTTATGCTCTAGAAGTTCTACTTCCATCGTCGTTTTTGATGAAA
ATAAATGTGTCACTTGGTTCTCTAACAACGTTAAATCATCCGTTTCATTTTTCCTTAATGTTGGAAGATGATATTCAATT
TGTCGCATTACTCGCTGTAGCGGTGAATAAAGACGTCGACTTATAATGAAAACCGTAATAAGTGACATAACAATCATAAG
TGACGTAACCAAAATGGTCATCCAACCGATACTTTTAGATTCTGCTGTTAACTCATTAATAGACATTATCGATAAGTAAG
TCCAGTCGTTAAAATCGGAGGTGTGATAAGTAATAGTGTAGGGTTCATCATGTATGGTCGTATTAAATTGACCTGTTTTT
TCTTCTTCAAAGGGCGTTAGCGAGGATACATAATTGGTATTTAATAATGATTGTCCGATCATTTCTTCATCAGGGTGAAC
GATGATATCAAATTCATGATTTACAATCATAAATTCTTCTGAGGAATTGTCAGAAAAAATCATGTCTGCGATTGTACAGG
TAGGGATGTTTGCAAAAGCTAAGCCAAATTTATTACTTTGGAAGGTAGGTAGTTTTTTGACTAAGCTTAAAGAATAAGTA
CAACTTCCACTAGAAATAGGTTCTTCAAATACTTCATGCTCTAGCAACTCCCAAGAGGAGTTATTTGGCATGTCTAAAAA
AGATATGTATAATGCTGAATCTGGATGTTCATCCAACCTGCTTATTCCACGATTATTCATGAGCCAATCCCTTTCAAAAT
TAAGGATTGTAATATCCTCTACCCGTGTCTCCATAGATTGTAAATTAACTAATTCTTTACGTAAATCTCGATGAATTTGA
AAATCTTCAGCGATCATTGATCGACGTAAAGAATGCTCCATTACAGCAGAATCAATAATTCTATTAAGCGTGAAATTAAC
AGTCGTTAAAATTTGCTCAACATTGGAATTAACCTGTTGCATAGATTGTATTTTTTCTTCATTAACTTTTTCTTGGATTT
CATTTGTTGATTGGACATAGGAAAACGTGCCAATAAAAACAACCGGTACAATACTTATTAAGCAGCCAAAGATAATTAGT
TTCATTAGAAAGCTCTTATTTTTCACTTTTTCACCCCCGGTTAATTCCAGTGAAACTTTTGCTTAGTGACTGATACTGTG
GCGGACGAAGGAGTAATGTTTACGCTTACAATATTGCGTAGTCATATATTATTGACTATTAGCATGACGTGTCTTCCTGA
TGTAAGAGGATTAGGAGTAGGTGGGACGTTTTCAAACGTTGTTATTAACATTATAAAATAACTTACCAAAGATATACAGA
TAAAATCATATATTAATTATGGCAAATTTCAAACGTTATCATTTCCTCAGAACTTCAGTCATTTTTACCCGATGTAAAGC
TTTGCTGTGATACCCTGTGTTTACATCCAATTGTATTATAACTAGTTATTTCATTGCTTTAACTCTGTTAGCTCATAATC
CGTACTTGAGCTTTATCACAGATAACGGTCTGAAAAACACCCGCCTCAAAATAGAGAGCATAAAAAATATATTTAGGCGG
GAGCTCACGGACACTAATATCCTGATTCACTCAACGGCCAATCAGTGTGAGAAGTACGAAAATGCCCACTGATTGAAGGT
CGTTATATTTAAATAGACGAGTTACTTTGCTAAAGTCCACGAACGACATTGAATGAAATGAGGGATTAATATGGAAATGT
CAGGTTTGATGGGTGGATTTCTTCGAATTAGTGAATGGATCATGCGGCTTGCTTACGCTAATTTAGTTTGGCTCTTATTC
ACCTTGATGGGAGGCATTATTTTAGGTATTTTCCCAGCAACGATTGCTTTATTTACTTTAACGAGAAAATGGCTTAGAGG
TGAACCAGATACCCCTGTTTTTGCTACATTTTTTAAAACGTTCAAACAAGAATTTTTAAAAGGCAATTTATTCGCTTTGA
TTTTTGTTGCTATCGCTTATGTGCTCTTTATTGATTTACAGTATTTATCGATTGTAACCGGACATCTTTACAGTTTTCTT
TTCTTTGTCTTTGTGCTTGTAGCACTTTTATTCGTTATTTTATTCATGTATTTCTTCCCTGTTTATGTCCATTTTCAATT
ACCCTTTATTCATTATTTAAAATATGCTTTACTAATAGGCATGACAAACCTTCATCTGACAATTGGAACCGGTATCATTC
TTGCCCTCTTGTATTATTTATTTATGCTTATCCCAGGATTAGTTCCTTTTTTCTCTATAAGTATTCCGGCTTATGTGATG
ATGTGGTCCGCTAGTACTGCCTTTAAATTATTAGAGCGGAAAAGGGAGAAAATATTAGCTAAGGAAGCTTTATTACAAGC
TGAGTGAATAATATAAAGCTTTATCTTAACAAATAGGCTAACGTATGGCTTCTTTCTCAAATAAAATATCAGAAATGAAA
AGCCTATTCCTTAGAGTGGATAATCTTTAAAAAGCAATAATTATATTTATAAAGTGAAAGACGAAAAGCGTCATCTTTCA
CTTTTTTAGGTTCTTTACTCTTCCAATGTAAAATATCTTAACACAACTAGAATGTTTGAGTTTTTGTAAAAATATCGTCT
TTCTTTAGATTATGGTTCGTCACGTGGTTTAAACAAAATTTTGGCTCATCAGTGGTCTTCACGCTCGTACTTAGAAGTGA
CAGTTGATCACAATATAAAGCTGTTATACCATGTTTAGTATGAAATTTTGAGTGTGTGAAAGTTATATTCTGTAACGGCA
TTTCAGGTAAGCCTTTCATAGAAATCGCCTGATCAGCTCCAGCACACGTAAGCCGCTTCATATGTATATGGCGAAAATGA
GGTGTTTCTGCTGAGATTGGCCTCCAACGTATGTTTTCATCCTCAGTTTTTTCATAAAACATATGAAAAATGACTGCTTC
ATGCTTGATATTAACCATATGAATATCTGAAATTGAAATATTCTCTACTATGCCTCCCCGTCCTCGGCAGCTCTTAAATC
TTAACCCAGTATCTGTCCCCATAAATAAGCAGTTAGTCACTGACACGCGTCTAACACCCCCAGACATTTCACTTCCTATA
ACAAAACCTCCATGACCATGGTAAACCGTACACCCTTTAATTCGGATGTCTTCACTTGGCATAGCCGCTTTTCGTCCAGC
TTCATCTTTACCTGATTTCACACAAATAGCGTCATCTCCAACGTCAAAAGTGCTATCCTCCACACTTACATAACGACATG
ATTCTATATCGAGTCCATCACCATTTTGTGCATACCATGGATTTCTAACTTGAATCCCTTTAATTGTGACATGCGTGCAC
ATATAAGGGTGGATATTCCAAGCTGGGGAATTCTGAAAGGTAACACCTTCAATTAAAATAATGTTGCAACGTCTAAAACT
AACTAAATTTGGGCGTAAAAACTCTTTGTAAGGTTCATAAGCAGATAATGAAAATTCCTTGCGATCTTTTAGATTTTTAA
CAGCTTGTTTCCCTGCTAATGCCGCTTTTGTTGGCCACCAAATATCATCAGCTTCTTCTACCACCCCGCCACTATCCACT
AACTGGCTCCATTGTTTACACGTCACTTTATATTTTTTCACAGGGCGCCATGCCTCTCCCGCTCCATCAATCACCCCTTC
ACCAGTAATCGCAATATCAGTCATATCCTCACCATCAAGAGGTGATTGACAACGAACGGCCGGTTCTCCTTCAAAGCTTG
AGATAATGAGAGGATAATCTGTGTAATCACGGCTGAAAACAATCACAGCCCCTTTTTGAAGATGGAGCTCCATATGGCTC
GTGAAACGGATAGGACCTGTGAGCCAAATCCCCTTTGGTACTATTAACCTCCCACCACCGTTATTATAAATAGCCTCCAC
CGCTTCCACAAATGCTTGCGTATTTAAGGTGTGCCCATTTCCTTGTCCACCGAAATCGGTAATGGAGATGTTATAGTGCG
GTATAGTCGGAAGATGAATAGTGAAATTGCCGTCTTTAGCTTCTCCCATAATAGTTTCCCCCTTGTTGAAATTTGCTGTT
CAAGCAAAGTATACCGAGCAACTCCCATGACAGAGTGGTCACAGCGTAATACGGTGACTTCCGAAGGATAAAACGAACCT
TCAATCAGTAGAGTTGAGTGTATCAGGACTTTAGCGTCTGTTATCTCCCACCTAAATAGATTTTCTATGCTCTCTATTTT
GAGGCGGGCGTTTCACGGACGGTTATCTGTGATTAAAAAGAGGGGTCCCTTCTTCATAATAGAATTGATTAGTCATATAT
CAAATAATTTTTTTTACTCGCCCTTCTTCTTTTCTGTTAGTTTACTCTACTAAAGGAGATGAGTGTGATATGACAAAGGC
ACATTAATATATGAAAGTAGTGTTGGCTATTTCTCATCAGTAAGGGTAAATGTTACTCGCTATGACAACCGTATATCGCC
TTATTTCCTTAAATATCCTGGCCGCCACGTCCAGAGAATATACTTATTTTAATTAGTTAGACCGTTGTCTCTTTATTCAA
TAAATTCGTTACCGCTTCCTTCATCCCTTTTTCTCTTATACTATGGAGTTGATAAGTGACTCCCTCATGTAATTCCGACA
CAGCTGTTAAATCTCGTCCCCATATTTGCTCACTTTTTAATACGGCTTCCACCAATTCTTCAAGGGACAAAGTCTTGCTC
GCAATTTTTCCCCAAAGACTTGTCAACATGTCCAATACGTCCTGATTTTCAAGAATACTGTACATCTCATCTCCCCTTTT
GCCAAACCATCTTCCCTCTTTTTGATGATCAGGGCGATAAAAAGCAATAATAGCTGCGAGAGAAAAGACCATTGTCTGTG
GCAAACGTCCGTATCGATCATAAAATGATAAAAGCGATGGCAAAATTCGCGAATGATACTTAAATAGCGCATTCATTCCT
ATATCGGTTAAATAATGTTTGTTAAATGGATTTAAGAACCGTTCTTTAATGTCTTCTACAAAATCTTTCTTCACACTCTC
TGTCATGTTGACTGTTGGTAATAATTCATTAAAGCTGCGCTGAACATAGTCAGCTAATTTTTCCTCTTCCATAACATCAA
GAACTGTATCAGCTCCATAAAGGTAACCTGTGGCAAACATCATCGTGTGAGGGGCATTTAATAGCCTTACCTTTAATTCT
CTGTGTGGCACAACATCCCCCCACTTTATATTCAGCCCTGCCCGATGAAACGGCAGAATCTGTTTCACATGATCAGGGGC
ATCCACCGCAAACATATGATAAGGTTCACCAACAGTTATTAAGTTATCTTTATAACCTAGCGCCTGTTCATATTCTTCGA
CTGCGTCTTTCGGATAACCAGTGACTATTCGATCTACAAGTGTATTGCAGAATGAATTGTTATTTTCCACCCAATCTTTG
AACGCGTCTGACAACTCCCAGTCCTCCGCTTTTCTTAATACAAGTTCTTTCAATTTGTCACCATTTTGCTCAATTAATTC
GCATGGGATAATGGCAAGACCACAATCGGTTTTATTAGCAAATGATTCATACCGATGATGAAGAAACATTGTTAATTTCC
CGGGAAATGACTCAGGAACATTTCCAGCCCCCGGATACCCCTCATCACTATAGGTAATGCCTGCTTCTGTTGTATTGGAA
AAAATAACTTCAAGATCTGGTGATTCAGCAGCTTCCATTAAAACTGCCCATTCGTCTATGGCATGTATCGTTCGAGAAAT
TGACGAAACAATCTCTTTTTTATCAATGATTTTTCCTTTTTGTCGTCCACGAAGCACGACTGTATATAAATAATCCTGTT
CCTTTAGCCTATCAATCACTTCACTACCTGCCACATGTGATTGTACAATCGCCACTTTTCCATTAAATAAATGCTGTTTG
TTTAATTCATGAATCAACCAATCTATGAATCCTCTTAAAAAGTTACCTCCACCGAACTGTATCGCTTTCTCGGGTAAAGC
AGGTAGATGATCATGGATAACATCTGCAGACATATCATTCATAGTTAAAGATTTATTTAACTGTTTCAAAATAGCCACCC
CTTCAAATTATGTGAATGCTTACGTTATAAAATAACACCGTCTTTAAAAATTGAAATTTCCTTGAAGCCAAATTGTTCAT
TCCTTGCCTTTATTGTTCCGGAAGCTATATCTAACATATAATCGAAAAATTCATCAGTCAGTTCCTGCTTATTTTTTCCG
CTAATCATTTGTCCTGCATCAAAGTCGATCCATTTCTCCTTTTTCTCTGCTAAAGCTGTGTTAGTTGATACCTTTATAGT
CGGTACTGGACCGCCAAACGGTGTACCTCTGCCAGTCGTAAAAATAACGATATGAGCTCCTGAAGCTGCAAGTGCTGTAA
CGGAAACTAAATCGTTTCCTGGCCCTTGTAAAAGGGTCAACCCTTTTTGTGACAATCTTTCGCCATACGGTAAAACGTCT
GTCACTTCGGCAAAGCCCCCTTTTTGCACATTCCCGAGAGATTTTTCTTCGAGCGTCGTGATACCGCCTTCTTTATTACC
TGGAGAAGGGTTTTCATACACATTTTGACCATGCTTGAGAAAATAATCTTTAAAATCATTAATTAAATCAACAATTTTAT
TAAAGACGACTTCATCCTTCGCCCGCTCCATAAGAATTTTTTCTGCGCCAAACATTTCAGGTACTTCTGTTAAAACTGTT
GTGCCCCCATGAGTAATTAGTTTGTCAGAGAATGCGCCTAATAATGGATTACCTGTTATGCCTGAAAAGCCGTCAGATCC
TCCACATTTTAGCCCGACCTTTAATTCCGAAACAGATATATCCTCGCGATCAAATGTTTTAGCATAACCTACTAGCCCTT
CAACTAAATCAAGTGCTTCACTAATTTCATCACCACTTTCTTGCACCGCGATAAATTTGACACGCTCTTCATCATAATCG
CCGAGAACCTTTTTAAATTCAGCAATATGATTGTTCTCACAGCCAAGGCCCATGACTAAAATGGCAGCAGCATTTGGGTG
CATCACGAGATTCCGCAAGATTTTTTGCGTGTTATGCAGGTCATCCCCCAGTTGTGAGCAGCCAAAGAGATGCGGGTAAT
GATAGATCCCATCGAGTCGCTCATCTCTGTACATGTCATTTGCTGTTTTCGCAACAATTTCAGCCGTTTTATTAATACAG
CCTACTGTATTGATAATCCAAATTTCATTTCTAATACCCACTTCACCGTTTTTTCTACGATAACCTCTAAATGTTCTTTC
CGAATTTCTGTCAACATTCAGAGGCGATTTTTTTGGGTGGTACTCATAAGAAAGAGTACCCTCCAGATTGGTTTTCACAT
TATGGGTGTGAACCCACTCACCTGGTGAAATGTCTTCTTTTGCGCTCCCTATCGGATAGCCATATTTTGTGACATTATGA
TCTTTTTTGATTTTCGTAACAGCGATTTTATGTCCTGTACGGATTGTCTCTGTCACCTTTAAAGGGCCAGTACTCAGGTT
AATTGTTTCTCCTTCCTTAAACTGCCTTAGGGCGACTATGACATTATCTGATTTATGAACTTGCAAATAATCCTCTTTCA
TTGTGTGCCTCCTTTGAAATTGAACAAACACTTTTTTTAACAGATGTGGTGGTTCTTTTTTATAAGAAAGAAGCGTATCT
TTGTCGAATCGATTCAATGTATCTTTTTGAATCACCCATCTCTTCTGGCCGACATTCTTCCAAAATAATCGGCACATCGG
GCTTCGTTTTTTCCAACAGGTTAAGATATTTATCATAATTCATTTCACCCTGCCCCGCTGGGAGTACAAGTAGCTCTCCT
GTCTCGCTGAATTTTCGATCCTTTGCATGGGCGGCGATAATTCGGTCACCTAATAAGTCAAAAGCTTCTGCTATCACATC
ATCTTGACTAGAAAAGTTCTCTTCCGTCATAAGGTTACCTGCATCAATGACGACTCCTATATGGGAAGATTTCACGTCAT
CTATAAGTGCTTTAAGTTGAGAAGCTGTTCCTGCTAAGTGGCCGTTCGCCGCTTCTAATCCTAAAAACACACCCCACTTT
TCTGCTTCTTCCGCCAAATCAGCTACTGAACGTACGAGAATCTTCCAGTCTTCTTTATCAGAGATGCTGATAGGCTTTCC
CACTTCAGTAGCTACCATTGGCGCACCGAAAAACCGGGCATGACGAATACATTCTTTGTATCTTTCAAGTGTCACTTCGC
GAGCTTCAGTTTCTCTTTCGAATAAATGTAAGTAACAAGCTAAAACAGAGATCGAAACACCGTGCTTAGCAAATTCATCT
GCTATCTTCTTTGCCAATGCGGGGGACAACACTCTCTGTTCAGAGAAAGGATAGTTGTCAATCGCCTTCCATAAAGCGAG
CTGAATATTCGTAAACCCGTATGCCCCAACTTGAGTTGCGAGCTTTTCGTAAGGCTGCTTTCCAAAAAGATGCGCTAAAA
CGCCTACTGACATAAGCTATCTCCTCTCTAATGATTGTTTTGGTAGAATGTTATCTATGAAAGATTAAAATATCTTTCTG
CGTTATTAAAGCACATGTCCTGTACAATTTCTCCTAACAGTTTATAATCCTCAGGCACCTCTCCTGCTTCCATCCATTGA
CCTAGCAAGTTGCACAAGATGCGCCGGAAATACTCATGTCTTGTATACGAAAGAAAGCTACGTGAATCTGTCAACATACC
GACAAACGTACTTAACAATCCTGTATTAGCTAAATCTGTTAATTGCCTTATCATTCCGTCCTTTTGATCATTGAACCACC
AGCCTGATCCAAATTGAATTTTTCCTTTACAACTGCCCTTTTGAAAGTTACCGATTGCAGTTGCAATAACCATGTTATGA
GCTGGGTTTAAATTATAGACAATTGTTTTAGGCAGTTCATCTGACTTTTCCAATTCGTTAAAATAACCATTTAACGCCTT
ACCAAGATGGAAATCGTAGATCGAATCATAGCCAGTATCAGGACCTAACTTCCCAAACATTCGTTCATTATTGTTCCTTA
TAGCGCCTAAATGTAATTGCATCACCCAATCGAGAGAATCGTACAATCTGCCTAAGAAAATCATTATAAATGTCTCATAC
TTATCTGCTTCAGCGGCAGTGACGGTGTCCCCATTCATCTTTTTAAGGAATATGGCATTCGCCTCTTCTTCAGTACATGG
AGATAAAGGCAGTGTGGCAATCCCATGATCAGATGCTCGACAGCCAGCTTCATGAAAGACTTTCGCCCTTGTTGTGATAG
CCGTCATAAGCGTGGAAACATTTGTAATAGAAGTGTTGGCAACATCAGCTAGTCTTCCAATATACTCTACGAACGTATCT
TTTTGAATGTCTATCACTTTATCAGGTCTAAATGTTGGCCTCACCTTTACATTAAAATGTGGGGCATCACGAATAGCGTT
GTGGAAGGTCAATGAATCTATCGGATCATCTGTCGTAAAGATGGCTTTTACGTTCGATCGTTCTATAATGTTCCGAGCAC
TGAAATTTGAGCTCGCTAACTGGGTGTTGCAATGCTCCCATATCTTAGGTCCAGTGGAACCGTTTAGTAATTCATCTGTG
CCAAAATACCTTTTCAATTCTAAATGAGTCCAATGATAGAGCGGGTTTCCAATCGTATAAGGTACCGTTTTTGACCATGC
TTTAAATTTCTCTTCATCAGAAGCATCGCCTGTTATGAAACGTTCATCTACACCGTAAGTTCGCATAGCTCGCCACTTAT
AGTGATCCCCATGCAACCAAATTTCTGACATGTTCGCATATGAATGATCCTCCGCTATTTCTTGAGGACTTAAATGACAA
TGAAAATCAAAAATTGGCATCTCTTTCGCAAAGTCATGGTAAAGTTTTTGTGCTGGCTTCGTATTAAGCATAAAATCGTC
ATGAATAAAAGCTCGCATCGTTAATCACTCCTTGTTAAATCCCTTAAATAACAACGTTGTTATTTTAAGGGTGGCTCTTA
AATAGTACCTCTTAGAAAAAGCCATTCGGTCATTCTAAACCAGTCGTCTTATTCATCTGAGCTTCCTCTGTTTTTAACAC
CTTTATCTTCTTAGCGAGTCGTGTACTGGTCACCAGTGATGAGACTATTAATCTCTTGTAATGTTGGAGACCCTTCCCAA
TCACCTTTAAACTGTGTAGCGAGTGCTCCCATAGCCGCCGCTCGTTTTGCAGCTTGTGACACAGATCGTCTTAATGTGAC
GATATTAAAAGGATCTTCTTCATCAAGCAGTACAGAAAGCAGACCTGCACAAAACGCATCTCCTGCCCCAACTGTGTCCA
CAATATGATTGACACGGTACGCTGGCTCTCTATGAAACTCGTTACCGAATTGCATATAGGCGCCTTCTGAACCTAATTTC
ATTGCCACCATTTGTGGTCCTAAATGTTGACACGCTTTAGCATAATCAACGTCATTAGCTCTTTCACCCACTAAAAGTTT
TACTTCATCAATTCCAGGGATGAATAGATCACATAACGCCACCATTGGCAGGAGGGTCTCTCTAGCCTCATCTTCACGCC
ATAATTTTTTGCGAATATTTGGATCAAAGGAAATAGTCAAACCTTGTTCTTTTGCTTGTTTCATAGCTTCCGATACCATC
TCAGCTGTCTTCAAACCTAAAGCAGGGGTGATGCCAGTGACATGCAAATGCTTTGCGCCAAGAAACCAGCTACTGCTTAT
ATCTTCTTTCGAGAAATAGCTTGCTGCTGAATTCTTGCGATAATAATATACATTCGGATCTCCATAACCCTTTGACTCTT
TGAAAAAAACGGCCGTCGGGTGCTGATCATCCGTTATAACGTGAGACACATCAACCCCTTCTCCTGTAAGCGTGGATAAA
ATCATCTTTCCAAATGGATCATCGCCTAATCTACTAATCCAACGTGATGTCTTACCAAGCCGCGATAAAGCGAGAGCCAC
ATTGGATTCTGCACCGCCAACCGAGCTGGCAAAAAGAGAGGCATATGGAATCGTCCCTTCTGGGGATGGTTGAAATAAAA
CCATACTCTCACCAATGGTAACGACATCAATGCTTCGTAAGGCTGTCATGGGCTAGACCTCCATTCACCAATTCTGTATA
CTTCTTGGCCATCGCTGTCATTTGCGAAAATTCCCCTTTAGCGATCAACGTGTTATTAACAAGATTGCTTCCCAATCCTG
CTGCTACAGCTCCTTGAGAAAAATAATGATTCATATTATTCAAGGTGACACCACCTGTTACCATCATCGGAATATGTGGC
AGTGGTCCACGAATATTTTTTAAATAGTCGTCGCCTACTGCTCCGATGGGAAAGACTTTAACGGCCGAGGCTCCCAGTTC
AAATGCTCTTACAATTTCTGTCGGTGTAAGTGTGCCAGGCCAAACGTCTACATCACACGACACCCCGTACTCAATAACTG
CTTCGTCCAAGTTAGGAGATACGAGATAAGTAGCGCCAGCAGCCACAGCTTCTTTCGCCATTTGCACATTCAACACAGTT
CCTGCACCAACAATTAACTCTCCATCAAAGTGATCATTCAAATCCTCGATTAATTGTAAAGCGTTATCTGTATTTAACGT
GACTTCTAAAAATGTTATTCCGCCATCTTTAAGCGCTCGTGCTGTTGCCTCACCATCCTTATAGGCTATCCCACGAATGA
TTGCTACAAGCTTCTTCTTTTTTAGTTCATCAACTAAATGTGTCATCGTCTAACCTCTTTTTAGTATATTTAGGTTTGTA
AAGCGCTTACATATAAGTTATTAAAATCGTACCCAGCGACAGAGAGTGACTAGGTACGATAAACAACATTACTTTAAATC
TTCCATTTTTACAAAATCCATATCTTTAAATGTATAGTTTTCACCAGCCATCGCCCAAATGAACGTATAGTTATTTGTTC
CGACACCTGAATGAATTGACCAAGGGGGAGAAAGTATCGCCTGCTCGTTTTTAACTAGCAAATGACGTGTTTCTTTCGGC
TCCCCCATAAAATGAAATACCCGTGATTCTTCATCCATATCAAAGTATAAATAAACTTCCATACGGCGATCGTGCACATG
GGCAGGCATTGTGTTCCACATGTTATTTGGCTCTAATAGCGTCATACCCATCATTAACTGGCAGCTTTGAATACCTTCCC
CGTGTATATATTTATAAATGGTGCGATTGTTAGATTCAGCGTCTGATCCAAGCTTTGTTGGCTGTGCCTCTTTAATCGGT
AAAACTTGAGTCGGATATTCCTTATGCGCATTCGCTGAAACGATATATAACTTAGCGGGTGAGGAGGGATCATCACTATG
GAATGTCACGTCTTTTTTTCCGAGACCGACATACAAACAATCTCGTTTGTTCAATGGATAATTTTCCCCGTCAACCGTTA
CCTTACCTTTGCCTCCAATATTGACAATCCCTATTTCTCTACGTTCGAGAAAGTAATCTGTTCTTAAAGCGTCACCTCCA
TCCAATTTTAATCCTTCCGTAGTTGGAATGACACCACCAACGATAACCCGATCATAATGGGAATAAACCATGTTAACCTC
GCCCTTAACAAACAAGCTTTCAATTAAGAAATCATCTCGTAGTTTTTCAGTTGTATACGCCTTCAT
>orf_3695 [protein=unsaturated rhamnogalacturonyl hydrolase]
MCLKEGPDLPPLQFDEQEVKETIDKVVERTFNMDFPWDWPGGVAFYGVTE
AYEVTGETAYMERIKAWIDEELEDGLPPLTVNAASIGHLLLSLYTYTEET
KYLDIATQMAEYLVNDAERFDDDVLQHTVNGDKYTFPEQAWVDTMFMAGY
FLLRIGKLLERDDFFEFGLKQYHGHEKFLQDDETDLYYHGWDNIAGNHMS
GVFWARGNSWAAITMARALELVEVQHPSYMIIDGSLRDQQSALVRLQLDS
GLWPTVLKEPDSYEELSGSCGIAASLLVRGKLYNKHIQKAITGILNHIKE
DGSVMNVSAGTAVMNNTQGYKDVPAKRVQGWGQGLTLVFLASLLKRRNIS
>orf_3696 [protein=ABC transporter: permease]
VKKKRTLSDIVYYTFVILFGFVMIYPILWMVMSSLKPETEIFGNAASLLP
GEWQWGNYSRGWEGFGRTGFDVYFRNSAIVTGLVVIGTVCSASLVAYGFA
RINFKFKAVLFACLMATVMLPVQITLIPQYILFHNVGWVNTFYPLVVPAF
LGGQPFFIFLLIQFIRGIPRELDEAAIIDGCNKFGVFYRIILPLLKPALV
TVVIFAFMWTWDDFLAPLIYLNSANLHTVTLGLRNFMDADGGTNWGPLLA
MSSLSLFPQFILFAFFQKYLVQGIATTGLK
>orf_3697 [protein=ABC transporter: permease]
MERKKALKESLTGYAIISPWLIGFFFLILGPIVASFYLSFTDYDLLSSPN
WIGFDNYINILTNDPRFRQSLTVTLIFVFVSTPLKLIFALALAMLFNTGR
KGTGFFTTIYYIPSIIGGSVAIAVVWRIIFGRNGAINDILTTLGLEGMNW
IGNPDTALTVLILLVVWQFGSPMIIFLAGLRQIPAELYEAASVDGANKLQ
TFFKITIPMLTPVIFFNLIMQTIGGFMIFTQAYLITQGGPMDSTLFYALY
LYETAFEYLRMGYASAMAWILLLIIAAITLLLFKSSSRWVFYESEGGR
>orf_3698 [protein=ABC transporter: solute binding protein]
MSMLLIGLMIVVTACGGNDNTTSNGSKDSDEAPPSNNGQTDSDGDVTIRV
AWWGGQERHDMTLEAIDLFEEEYPHITIEPEYTGWDGYWERLSTQAAGNN
LPDVINMDNSRLMEYSSRDLIVDLQPLVDEGLINLDDVDDVYQDLNVTED
GFVMAISIGANALGIIENREVLNEYGIELEPGYTYDDLIHALEDIQSATD
DEFFGFDLANSEFEMFFVYARQNGQSVFNETGDGLGFEEDVLVDFFDLIQ
TMVNNHVAPPHDVMMDYIDGGDSMVGEGSAAASMAASNQIIGQQQSSEME
LGLNLMPHLEGGEYGNWIRPSMSFSISAHSEQQEAAAAFIDFFTNNIEAN
EILQADRGVPVSSVVRDHLSDIVDGATAETFEFLELVEGYTSPADPLSPP
GESEVRGSFQRVVEALKYDQVTPEEAAQQFIQEAGAILQ
>orf_3699 [protein=rhamnogalacturonan acetylesterase]
MRQQLAYCFKKGYEMKEDVMTLLSEKDRHQSYGWITTPLVEAFIETGTEA
FSLPGHYSMDSGYSFFTEVPKGQYSVTLYFEAGEPQDITVIFNEGQRLLK
RKLEEKEMVYEVALRVENRLFMMAVLPHLERLVRLTIESQPTMPVIYLAG
DSTVTEQPAARYPYSGWGQMLPLFLHPTIAVVNAAKSGRSSKSFIEEGRL
NAIEKELKKGDYLFIQFGHNDEKTDERGTDPNTSYPFYLRQYIQVALEKG
AFPLLITPVQRRTFKRDGTLQNTHSRYEKSMYRVSKEEGIPLIPLGKISK
HMIEQLGNEASKELFMWLKPGVYKGFPEGAEDNTHFTEKGASEIAKLVVM
AMKETSLSGLLPHIDDNHINT
>orf_3700 [protein=dehydrogenase]
MDKRIVICGVSNRSMGMFIEPCLNRFYKSNRIVGLLDKDIKRVAICKERF
PSLNELPAYQPDQFEQMIDETNANTVIVAGRDDTHVDYIVKGLKHGLNVI
TEKPMVTTAADAAKVMKAEKQSKGNVLVTFNYRYNAFHRKIKELLLAGKV
GRVTSVDLNWYIDTYHGASYFKRWNRKREYSGGLSIHKSTHHFDLVNWWL
DQIPEQVFAYGALNYYGEEGEHNPSNKTGRYCATCDERSSCPYYTRWFSR
SNGTVSVKDDHLQANSFEDAYFDYTDYRPDQCIFDNDISIEDTYTATVKY
KGGALLSYSINFSLPYEGYRLAINGTHGRIETTEFHEPSRVPFPIPEQTI
DYFPLFGGKETIHVVQSEGGHGGGDPLIQEDLFLGENPNRAYDISAGAEA
GAWSIAIGEAVWKSAKENKPYCVASLLQDEQGGQQIK
>orf_3701 [protein=transcriptional regulator]
MSVTIKDIAKVAGVSYSTVSKALRNSPLVKAPTKKRIMAIADNLGYHPNV
AARSLVSKRSNTVGIIWPTVERAAHAALMTQINEHLEEKGYKSLISINNM
SDAITTFQSIQVDAILIFYDQMTDQVPSIPDVPVLVYGTSHNSPFPVIDV
NRKGALYLAVSHLIKAGHSHIAFIGDLSGRDPLQEEKVLGFKEGMLDGAG
HIPSNLLINSNGMTYYNGYKAAEELLADFPSTITAIISGSFDLTKGIIRA
VQEANLLIPENVTILSYDNIPQTTTFESPVSVIGVPLEKITGAIVNRLIN
MMEHKNIPPSTILSPELIEVKAEMPS
>orf_3702 [protein=hypothetical protein]
VLQGCGNGEETFDILFFTKELSKQTSEAEVSKVILEHVDHLSEDGLSVTF
HVPMAEKFFIEVASHEGDLIIADEVLLEAGVMPDGLQPLDSIVESKGEPT
PNYPYEKQDPQTGEWRYYALPLSEQMTVIEDLGVEMNERIGAVIPIYSDY
HELSLEVLQILGGKVD
>orf_3703 [protein=unsaturated rhamnogalacturonyl hydrolase]
MEDNTFFLDQTPLEWAEQACQSLMNTYEPIMLPPEKRWHYHQGVFLCGMI
DVWKATQDDTYYEYVKEYVDGLVDDNGNVYFARDELDAIQAGQLLFPIYN
QTKEVKYAIAAKKLRQLINTINRTSEGGFWHKDKYPYQMWLDGLYMAGPF
LLMYAEAFNEPELVDTVLHQEELMRTHTKDDTTGLYFHGWDERGETPWTE
EGRYHAPEIWGRALGWYGMALTMIVERLPENHPKIGVLQGVIQKLVKNIV
KFQDEETGLWYQIVPKGKEADNWLETSCTSLFVLTILRAVNDGYVDNSYA
EYALKGYKGIINHKVSVNKDGVLSLKGICIGTSIGTYDYYVNRETSVNDL
HGVGTFVLASVQLHDYLINVEETN
>orf_3704 [protein=xylosidase]
MTTYRNPVLPGFYPDPSICRVQDDYYLVTSSFNYYPGVPIFHSKDLVNWC
QIGHVLDRPSQLNLDGTPCSRGIYAPTLRYHEGTFYMITTFVVSQTGARK
NFYVTATDPAGPWSDPYWLTDAPGIDPSLFFDDDGKVYYTGNRQPPTGQD
YPKHMEIWLQEVDLQKGDLIGEKMSLWDGAMKQNHAQEAPHLYKLFSYYY
LMIAEGGTGFTHSVTMARSKNITGPYEVCKTNPILTHRHLGRDYPITNIG
HADIVDTQKGDWWMVCLGTRPYGGSHRNLGRETFLVPFVWEDTWPVVNPG
KGIVELEMPFPNLEQKRCHVAPACDHFNKNELSYQWNFIRTPRGDFWSLE
ERPGFLRLKAKGDVITDEVNPAFIGRRQQHINFMAQTIMAYTPEKVGEEA
GLVLLQNTDYQIRLTKLLVGEMPYLQLVRREAGEDTVLAIELAPAHMTYI
KVEAYGQQYHFYYADNEEEWFSLGDVVDGRVLSSDLAGGFVGAYLGMYIT
GENRNAADFDWFEYVGLDN
>orf_3705 [protein=GH28 family protein]
VADGVTDNSNAFKAAISECEEKGGTVYVPSGEYVTGPIHLVSHLTLYLEA
GSVILFTDDFSRYPPVRTRWSGYDCYAFSPLLFGENLTNVTVKGEGVLDG
QGESWWKVANDLKRGCSYHDETTHRLRALNHALLPDLKTNVLEWESQFLR
PPLLQFYECKNITLEGVTVRHSPFWNTHLVYCENVTIRGLTFENPADTPN
GDGCDIDSCRYVRVSDCQFDVGDDCLCLKSGIDETGRRIGRPTEYVTVTN
CTMARGHGGVVMGSENSGGIQHVTISNCVFNGTDRGIRLKTNRVRGGYIR
HILATNIMMNDVFCPVAINMFYKYGIDEHDELLQKEEAIPITEKTPVIEH
IHLSHITVDRARAAAAFIYGLPEKPVADVRISHVHIRMTDDEEEKGGEPD
MVKESVMMAGDGIVAKYVNGLHLHDVSVTTRQGPAFKVNHGTNVTLNDLT
MPSIHEGTPVIVSQGENELYVGGNQASMLRDSYYEADHLIHDVKSQRNRE
PLL
>orf_3706 [protein=pectin degradation protein]
MLMEVAFKAGGIGESHSHPHEQISYCLKGKVAFHIDGETLRIHAGQSVVI
PSHTEHGVTALEDNTLRDAFTPLRQDLLNT
>orf_3707 [protein=ABC transporter: permease]
MVEDRSLGSKLFNITNAILLGIIALITVLPFLHVIAASFTTSAELAAKKF
VLFPTTWSFDAYRYIFSTDTILKAMGVSIAVTLGGTMWSMLMSTLMGYGL
SRRDLVGRRYITFFVIFTMLFNGGMIPTFLVVQQTGLMNSLLALIIPVSI
NAFNMIILRSFFQNLPDGLEESAKIDGCNDFGILFRIVIPCSKPAIATIS
LFYAVTYWNTYMHAILYISDSSKWPVQVLLRQIVVLASGLNYDGAAYTDI
PPPEQTVKMATIVVATIPVLLVYPFLQKYFAKGALLGSVKG
>orf_3708 [protein=ABC transporter: permease]
MEPQLQGQVETLTKSQIRSARKKEIWKNIKKNKLIYLMILPGFIYFFIYK
YIPMYGLVIAFQNYQPYLGITGSEWVGFEHFHRLFTGSDFWMIFRNTLVL
FGLQLFIYFPIPIILALMLNEVRHHMYKRTIQTLIYIPHFMSWVVIVSVS
FVVLTLDGGIVNGMLEYFGFQPINFLMNDSWFRPMYILQVIWREAGWGTI
IFLAAISAVDPQLYEAARMDGANRIRQMWHITLPAIKSVIVILLILKIGD
VLELGFEHVYLLLNASNREVGEIFDTYVYTAGLRQGQFSYSTAVGFFKGI
VGLILIIFANRLAKKFGEEGVY
>orf_3710 [protein=ABC transporter: solute binding protein]
MFTVKKILSLCGMTATSLLILAACGGNENVSQSNSNEGSGNHTSDNGEPF
EIEMMANLHTPETPDNLLKELLEEKTNTVLNIQWVPDGNYEERLNTAFAT
GTLPMVVPMGFDMFNQFKDAMRAGEFWEIEPYLEEFENLNNLNPDILDNT
RVDGKLYAIYQGRPLSRQGIIYRKDWADNLGIDEPTNTDEFYEMVRAFTE
DDPNGTGQDDTIGMTDRSDLVYGSFKTIASWFGTPNSWGEEDGELLPEFM
FDEYMETLDYMKDIHSNGYMNQDFPVTSKDDQIAQFTSGRAGVYVGSMGD
VLSLYNDASATNPDIELAVTNYIEGPDGEYGIWAIPGFGSVMMFPKSAIE
TEDELRKVLGFYDDLMTPEVANLLVWGVEGTHYEVEGDGIRIIEENRNLV
DTQVRPFLSLEVGEPESNGRYEMVAEYDVKAEADELIIDNNNYLIYDPSI
TLDSETYITNGDRLQQLIDDATYQYILGQMDEDDFNNTIERWRNEGGDAI
IAEFNTSYAEQK
>orf_3711 [protein=transcriptional regulator]
MKLIIFGCLISIVPVVFIGTFSYVQSTNEIQEKVNEEKIQSMQQVNSNVE
QILTTVNFTLNRIIDSAVMEHSLRRSMIAEDFQIHRDLRKELVNLQSMET
RVEDITILNFERDWLMNNRGISRLDEHPDSALYISFLDMPNNSSWELLEH
EVFEEPISSGSCTYSLSLVKKLPTFQSNKFGLAFANIPTCTIADMIFSDN
SSEEFMIVNHEFDIIVHPDEEMIGQSLLNTNYVSSLTPFEEEKTGQFNTT
IHDEPYTITYHTSDFNDWTYLSIMSINELTAESKSIGWMTILVTSLMIVM
SLITVFIISRRLYSPLQRVMRQIEYHLPTLRKNETDDLTLLENQVTHLFS
SKTTMEVELLEHKKQVKVLFMNRLYQGIIKPSDLEEKLAYFNLNDMTAKW
HRHVVLTIKLDSMEESVYEAADRELLSFAMMNVAEESVRGIDHLPVVWVN
KSLVILIGFTEAESDIQMNSTIYKLTEQLQDNIETCLYITVSIGISLPFV
KLLDASRAYQEGLEALKHRITLGKGVIVHYETINSGKHTLIYEYPQRAEE
ELILAIKVADKTKALAHLKAWMSKVFKDTYSPREYHISMMRLLNNLLLIK
QENSISFQEIGVEYDALYEELLTIHMKEDIEKWFKTKLICPLIEIFSKRR
ESQFQNISEKMMDLIHKHYDTNITLEEYAEKMHYNANYLSSVFKQETNYT
FSEYLAKYRFKKAKQWLIETNMTVKEIADKLQYKNSQNFIRSFKKLENMT
PGQYRKEYSRVS
>orf_3713 [protein=hypothetical protein] 
MEMSGLMGGFLRISEWIMRLAYANLVWLLFTLMGGIILGIFPATIALFTL
TRKWLRGEPDTPVFATFFKTFKQEFLKGNLFALIFVAIAYVLFIDLQYLS
IVTGHLYSFLFFVFVLVALLFVILFMYFFPVYVHFQLPFIHYLKYALLIG
MTNLHLTIGTGIILALLYYLFMLIPGLVPFFSISIPAYVMMWSASTAFKL
LERKREKILAKEALLQAE
>orf_3714 [protein=GH28 family protein]
MGEAKDGNFTIHLPTIPHYNISITDFGGQGNGHTLNTQAFVEAVEAIYNN
GGGRLIVPKGIWLTGPIRFTSHMELHLQKGAVIVFSRDYTDYPLIISSFE
GEPAVRCQSPLDGEDMTDIAITGEGVIDGAGEAWRPVKKYKVTCKQWSQL
VDSGGVVEEADDIWWPTKAALAGKQAVKNLKDRKEFSLSAYEPYKEFLRP
NLVSFRRCNIILIEGVTFQNSPAWNIHPYMCTHVTIKGIQVRNPWYAQNG
DGLDIESCRYVSVEDSTFDVGDDAICVKSGKDEAGRKAAMPSEDIRIKGC
TVYHGHGGFVIGSEMSGGVRRVSVTNCLFMGTDTGLRFKSCRGRGGIVEN
ISISDIHMVNIKHEAVIFHMFYEKTEDENIRWRPISAETPHFRHIHMKRL
TCAGADQAISMKGLPEMPLQNITFTHSKFHTKHGITALYCDQLSLLSTSV
KTTDEPKFCLNHVTNHNLKKDDIFTKTQTF
>orf_3715 [protein=D-tagaturonate reductase]
VAILKQLNKSLTMNDMSADVIHDHLPALPEKAIQFGGGNFLRGFIDWLIH
ELNKQHLFNGKVAIVQSHVAGSEVIDRLKEQDYLYTVVLRGRQKGKIIDK
KEIVSSISRTIHAIDEWAVLMEAAESPDLEVIFSNTTEAGITYSDEGYPG
AGNVPESFPGKLTMFLHHRYESFANKTDCGLAIIPCELIEQNGDKLKELV
LRKAEDWELSDAFKDWVENNNSFCNTLVDRIVTGYPKDAVEEYEQALGYK
DNLITVGEPYHMFAVDAPDHVKQILPFHRAGLNIKWGDVVPHRELKVRLL
NAPHTMMFATGYLYGADTVLDVMEEEKLADYVQRSFNELLPTVNMTESVK
KDFVEDIKERFLNPFNKHYLTDIGMNALFKYHSRILPSLLSFYDRYGRLP
QTMVFSLAAIIAFYRPDHQKEGRWFGKRGDEMYSILENQDVLDMLTSLWG
KIASKTLSLEELVEAVLKSEQIWGRDLTAVSELHEGVTYQLHSIREKGMK
EAVTNLLNKETTV
>orf_3716 [protein=D-altronate dehydratase]
MHPNAAAILVMGLGCENNHIAEFKKVLGDYDEERVKFIAVQESGDEISEA
LDLVEGLVGYAKTFDREDISVSELKVGLKCGGSDGFSGITGNPLLGAFSD
KLITHGGTTVLTEVPEMFGAEKILMERAKDEVVFNKIVDLINDFKDYFLK
HGQNVYENPSPGNKEGGITTLEEKSLGNVQKGGFAEVTDVLPYGERLSQK
GLTLLQGPGNDLVSVTALAASGAHIVIFTTGRGTPFGGPVPTIKVSTNTA
LAEKKEKWIDFDAGQMISGKNKQELTDEFFDYMLDIASGTIKARNEQFGF
KEISIFKDGVIL
>orf_3717 [protein=isomerases/epimerases like protein]
MSVGVLAHLFGKQPYEKLATQVGAYGFTNIQLALWKAIDNYPFSEQRVLS
PALAKKIADEFAKHGVSISVLACYLHLFERETEAREVTLERYKECIRHAR
FFGAPMVATEVGKPISISDKEDWKILVRSVADLAEEAEKWGVFLGLEAAN
GHLAGTASQLKALIDDVKSSHIGVVIDAGNLMTEENFSSQDDVIAEAFDL
LGDRIIAAHAKDRKFSETGELLVLPAGQGEMNYDKYLNLLEKTKPDVPII
LEECRPEEMGDSKRYIESIRQRYASFL
>orf_3718 [protein=uronate isomerase]
MRAFIHDDFMLNTKPAQKLYHDFAKEMPIFDFHCHLSPQEIAEDHSYANM
SEIWLHGDHYKWRAMRTYGVDERFITGDASDEEKFKAWSKTVPYTIGNPL
YHWTHLELKRYFGTDELLNGSTGPKIWEHCNTQLASSNFSARNIIERSNV
KAIFTTDDPIDSLTFHNAIRDAPHFNVKVRPTFRPDKVIDIQKDTFVEYI
GRLADVANTSITNVSTLMTAITTRAKVFHEAGCRASDHGIATLPLSPCTE
EEANAIFLKKMNGDTVTAAEADKYETFIMIFLGRLYDSLDWVMQLHLGAI
RNNNERMFGKLGPDTGYDSIYDFHLGKALNGYFNELEKSDELPKTIVYNL
NPAHNMVIATAIGNFQKGSCKGKIQFGSGWWFNDQKDGMIRQLTDLANTG
LLSTFVGMLTDSRSFLSYTRHEYFRRILCNLLGQWMEAGEVPEDYKLLGE
IVQDMCFNNAERYFNLS
>orf_3719 [protein=2-keto-3-deoxy-gluconate kinase]
MTALRSIDVVTIGESMVLFQPSPEGTIPYASLFASSVGGAESNVALALSR
LGKTSRWISRLGDDPFGKMILSTLTGEGVDVSHVITDDQHPTAVFFKESK
GYGDPNVYYYRKNSAASYFSKEDISSSWFLGAKHLHVTGITPALGLKTAE
MVSEAMKQAKEQGLTISFDPNIRKKLWREDEARETLLPMVALCDLFIPGI
DEVKLLVGERANDVDYAKACQHLGPQMVAMKLGSEGAYMQFGNEFHREPA
YRVNHIVDTVGAGDAFCAGLLSVLLDEEDPFNIVTLRRSVSQAAKRAAAM
GALATQFKGDWEGSPTLQEINSLITGDQYTTR
>orf_3720 [protein=2-dehydro-3-deoxyphosphogluconate aldolase]
MTHLVDELKKKKLVAIIRGIAYKDGEATARALKDGGITFLEVTLNTDNAL
QLIEDLNDHFDGELIVGAGTVLNVQMAKEAVAAGATYLVSPNLDEAVIEY
GVSCDVDVWPGTLTPTEIVRAFELGASAVKVFPIGAVGDDYLKNIRGPLP
HIPMMVTGGVTLNNMNHYFSQGAVAAGLGSNLVNNTLIAKGEFSQMTAMA
KKYTELVNGGLAHDSLTKH
>orf_3721 [protein=4-deoxy-5-keto-uronate isomerase]
MKAYTTEKLRDDFLIESLFVKGEVNMVYSHYDRVIVGGVIPTTEGLKLDG
GDALRTDYFLERREIGIVNIGGKGKVTVDGENYPLNKRDCLYVGLGKKDV
TFHSDDPSSPAKLYIVSANAHKEYPTQVLPIKEAQPTKLGSDAESNNRTI
YKYIHGEGIQSCQLMMGMTLLEPNNMWNTMPAHVHDRRMEVYLYFDMDEE
SRVFHFMGEPKETRHLLVKNEQAILSPPWSIHSGVGTNNYTFIWAMAGEN
YTFKDMDFVKMEDLK


Other Related Genes & Proteins:
>orf_2342 catabolite control protein A,CcpA
ATGAATATTACAATTTATGATGTAGCAAGAGAAGCTGGAGTGTCTATGGC
CACCGTATCTAGAGTGGTTAATGGAAATCCGAATGTCAAACCAACTACGA
GAAAAAAAGTGTTAGAGGCTATCGAACGTCTGGGTTATCGTCCAAATGCA
GTGGCCAGAGGCTTGGCTAGTAAACGTACCACGACTGTAGGCGTTGTCAT
CCCTGATATTTCAAGTACATTTTTTGCAGAGCTTGCTAGAGGGATTGAAG
ATATTGCCACAATGTATAAATACAATATTATCTTATGTAACTCTGACCAA
AATAAAGAAAAAGAAATTCATCTAATTAATACGTTGCTTGAAAAACAAGT
TGATGGAATCGTGTTCATGGGTGGAGAGATCACAAGTGAACATGAGGAAA
CATTTAAAAAATCACCCGTACCAATTGTCTTGTCGGCTACCATTGACGAT
AAGAAAGAATTCCCTTCTGTCAACATTGACTATAAGCAAGCAGCTTATGA
TGCTGTAAAATCCTTGACGGATGAAGGGCACACAAAAGTAGCCATGCTGT
CAGGGACGTTGGAAGATCCTGTTAATGGTTATCTGAAATTCTCAGGTTAT
AAAAATGCTATACAGGATGCTGGGCTTCATTTAGATGATGATCTCGTAGT
AATTGGTGATTATTCGTATGACTCCGGCTTAGAGGCAATGGCATCGCTAC
TCAAACTAAAAGAGCGACCAACAGCTATTTTTGCTTCAACAGATGAAATG
GCACTGGGTCTGATACACGGGGCTCAGGATGCGGGTGTTAAAGTCCCTGA
GGATATCGAAATAATCGGCTTCGATAATACTCGCTTGGCAACGATGGTAA
GACCGACTCTAACAACAGTCGTGCAACCGATGTATGATATTGGTGCTGTC
TCTATGAGACTCCTTACAAAATACATGAATAAGGAAGATGTGTCGGAGAA
TGTGGTCATTCTTCCACACCATGTTGAGTATCGCCAGTCCACATCCTTCG
CTGCCAAAGGGGAATAA
>orf_2342 [protein=catabolite control protein A,CcpA]
MNITIYDVAREAGVSMATVSRVVNGNPNVKPTTRKKVLEAIERLGYRPNA
VARGLASKRTTTVGVVIPDISSTFFAELARGIEDIATMYKYNIILCNSDQ
NKEKEIHLINTLLEKQVDGIVFMGGEITSEHEETFKKSPVPIVLSATIDD
KKEFPSVNIDYKQAAYDAVKSLTDEGHTKVAMLSGTLEDPVNGYLKFSGY
KNAIQDAGLHLDDDLVVIGDYSYDSGLEAMASLLKLKERPTAIFASTDEM
ALGLIHGAQDAGVKVPEDIEIIGFDNTRLATMVRPTLTTVVQPMYDIGAV
SMRLLTKYMNKEDVSENVVILPHHVEYRQSTSFAAKGE

>orf_2467 Hpr protein
ATGGCAGAGAAAAAATTTAAAGTAACAGCAGAAACAGGAATCCACGCACG
ACCAGCAACACAACTTGTTAATAAAGCAGGTCAGTACGAATCTGAAATTA
CACTTGAGTATAACGGAAAATCTGTTAACTTAAAATCAATTATGGGTGTT
ATGTCTCTAGGTGTTGGACAAGGGGCAGATGTTACAATTAAAGCTGAAGG
ACCAGATGCAGACGACGCAATCAAAGGTCTTGATGAGATCATGAAACAAG
GACTTGCTGAGTAA
>orf_2467 [protein=Hpr protein]
MAEKKFKVTAETGIHARPATQLVNKAGQYESEITLEYNGKSVNLKSIMGV
MSLGVGQGADVTIKAEGPDADDAIKGLDEIMKQGLAE

>orf_3818 Hpr kinase
ATGGGAGAAGTGACAGCGAAAGATTTAATCAAAGAATTCAAATTTAAACT
GTTAAATAATGAAGAAGCAGTAGCGTTTCGACCAGTAACAACAAGTGATA
TATCACGGCCTGGTATGGAAATGGCCGGATATTTTACATACTATCCGGCT
AAACGGATTCAATTGTTAGGTAAAACAGAAATGTCGTTCTATGATGAATT
AGATGAAGAGGCGAAAATTGATAGGATGGAAGGGCTATGTACATATGATA
CACCTGCAATCATTCTTTCAAGAGGAATGGAAGCGCCTGAAAACCTCATT
GAAGCGGCAGATAGAGTGGGAGTCCCTGTTCTTTCCTCTCCAATGACGAC
AACACGCTTGAGCAGTCAATTGACAACATTTTTAGAAAGCCGCTTAGCAC
CGATGACAGCAGTACATGGCGTGTTAATTGATATTTATGGCATAGGTGTT
CTCATTACTGGATCAAGTGGAGTAGGAAAAAGTGAAACGGCGTTGGATCT
TGTTAGAAGGGGACATCGCCTCGTGGCAGATGATTCTGTAGAGATTAGAG
AGGAACATGATAATGTCCTTGTAGGAAGAGCTCCTGAATTGATTAAACAC
TTGTTAGAGATTCGTGGACTTGGGATTATCAACGTTATGACACTTTTTGG
TGCAGGATCTGTTAGGAACTTCAAGCGAATCGGATTAACGATAGACTTAG
AAATATGGGATCAAAAAAAACAATATGACCGTCTTGGATTAGATGAAGAA
ACAATTAAGATTTTTGATACTGACTTACCTAAAATAACACTCCCCGTGAG
ACCTGGGCGAAATTTAGCTGTTATTATAGAAGTAGCGGCGATGAATTTTC
GCTTGAAACGGATGGGGATTAATGCAGCAGAACAGTTCTCTGAACGGCTT
AATCATGTTATTGAAGAAAGTGACAGAGAAGAGTATTAA
>orf_3818 [protein=Hpr kinase]
MGEVTAKDLIKEFKFKLLNNEEAVAFRPVTTSDISRPGMEMAGYFTYYPA
KRIQLLGKTEMSFYDELDEEAKIDRMEGLCTYDTPAIILSRGMEAPENLI
EAADRVGVPVLSSPMTTTRLSSQLTTFLESRLAPMTAVHGVLIDIYGIGV
LITGSSGVGKSETALDLVRRGHRLVADDSVEIREEHDNVLVGRAPELIKH
LLEIRGLGIINVMTLFGAGSVRNFKRIGLTIDLEIWDQKKQYDRLGLDEE
TIKIFDTDLPKITLPVRPGRNLAVIIEVAAMNFRLKRMGINAAEQFSERL
NHVIEESDREEY

>orf_2241 pectate lyase
GTGAGTAACGTGACTAAAGTCTTTAAATTGTTACTGGCATTAGCTCTCGT
TTTACCAGTTATCTCATTGGGTTCTCCTGCCTCACAAGCTGCTTCAAATC
AGCCAACTTCTAACGGTCCACAAGGCTATGCGTCAATGAATGGAGGCACA
ACCGGTGGTGCAGGTGGCCGTGTCGAATATGCAAGCACCGGAGCGCAAAT
TCAGCAATTAATAGATAACCGCAGCCGAAGTAATAATCCTGATGAACCAT
TAACGATTTATGTAAACGGAACGATTACACAAGGAAATTCCCCACAGTCC
CTTATTGATGTTAAAAATCACCGTGGAAAAGCTCATGAAATTAAAAACAT
CTCTATTATCGGTGTAGGGACAAATGGAGAGTTTGATGGCATTGGGATAA
GACTATCAAACGCCCATAATATCATTATCCAAAATGTGTCAATTCATCAT
GTGCGAGAGGGAGAAGGCACGGCTATTGAAGTGACAGATGACAGTAAAAA
CGTGTGGATCGATCACAACGAGTTTTATAGTGAATTTCCAGGTAATGGGG
ACTCGGATTATTACGATGGTCTCGTAGACATGAAAAGAAACGCTGAATAT
ATCACAGTTTCTTGGAATAAGTTTGAGAATCATTGGAAAACGATGCTCGT
CGGTCATACTGATAATGCATCATTAGCGCCAGATAAAATTACGTATCATC
ACAATTATTTTAATAATCTTAATTCACGTGTCCCGCTTATTCGATACGCT
GATGTCCACATGTTCAATAACTATTTTAAAGACATTAATGATACAGCGAT
TAACAGTCGTGTAGGGGCTCGTGTCTTTGTAGAAAACAACTATTTTGACA
ACGTAGGATCAGGACAAGCTGACCCAACGACTGGTTTTATTAAAGGGCCT
GTTGGTTGGTTCTATGGAAGTCCGAGTACTGGGTATTGGAATTTACGTGG
AAATGTATTTGTCAATACACCGAATAGTCATTTAAACTCTACAACAAACT
TTACACCACCATATAGTTACCAAGTCCAATCAGCTACTCAAGCAAAATCA
TCTGTTGAACAACATTCTGGAGTAGGTGTTATCAACTAA
>orf_2241 [protein=pectate lyase]
VSNVTKVFKLLLALALVLPVISLGSPASQAASNQPTSNGPQGYASMNGGT
TGGAGGRVEYASTGAQIQQLIDNRSRSNNPDEPLTIYVNGTITQGNSPQS
LIDVKNHRGKAHEIKNISIIGVGTNGEFDGIGIRLSNAHNIIIQNVSIHH
VREGEGTAIEVTDDSKNVWIDHNEFYSEFPGNGDSDYYDGLVDMKRNAEY
ITVSWNKFENHWKTMLVGHTDNASLAPDKITYHHNYFNNLNSRVPLIRYA
DVHMFNNYFKDINDTAINSRVGARVFVENNYFDNVGSGQADPTTGFIKGP
VGWFYGSPSTGYWNLRGNVFVNTPNSHLNSTTNFTPPYSYQVQSATQAKS
SVEQHSGVGVIN

>orf_4167 family 10 xylanase
GTGTCGTTTAGGTCATACTTTTTAATTTACTCTTTTGAAGGAGGAGTTAT
GATGTTAAAATCTTTTAAGGTGTTTTGTGTGGCGGGTTTGTCGATCCCTT
TATTAGTTGGAGGTGGCTTGAGTAGTGTCGTAACAGCTAAGGAAGGACCG
GAAGCAGGTGTGAATGGACAAGTCAATAATAGCCCTTTTGCGTGGGAAGT
TGCTTCTCTTGCTGAGCGATATGATGGCCAATTTGATATTGGAGCAGCAG
TTGAACCAGAGCACTTAGAGGGAAGAAGAGCACAGATTTTAGAGCATCAT
TATAATAGCCTTGTGGCGGAAAATGCGATGAAACCTGTATCCCTCCAACC
GAGAGAAGGTGAGTGGAATTGGGGAGGCGCTGACAGAATCGTGAATTTTG
CCCGACAACATAACATGGAGCTTCGTTTTCACACACTCGTTTGGCATAGC
CAAGTACCTGAATGGTTTTTCATCGATAAAGACGGTAATCGTATGGTGGA
TGAAACAAATCCAGCGAAACGTGAGGCTAATAAACAGCTTTTATTAGAGC
GGATGGAAACACATATCAAAACGGTTGTGGAACGTTATAAAGATGATGTA
ACATCATGGGATGTGGTGAATGAAGTCATTGATGATGGCGGCGGACTTCG
TAATTCGGAATGGTATCAAATTACGGGGACAGACTATATTAAGGTTGCTT
TTGAAACAGCAAGAAAATATGCTGGTGAAGATGCAAAGCTGTACATTAAT
GATTATAACACCGAAATTCCATCAAAGAGAGATGACCTTTACAACCTTGT
CAAAGACTTATTAGACCAGGGAGTACCAATTGACGGGGTAGGACACCAGG
CGCATATTCAAATTGGCTGGCCTTCACTTGAAGATACAAGAGCCTCTTTT
GACAAGTTTACTAGCTTAGGGTTGGACAACCAGGTAACTGAGTTGGACAT
GAGCCTTTATGGCTGGCCACCAACAGGGGCATACACATCTTATGATGATA
TTCCAGAATACCTTCTTCAAGCTCAAGCAGACCGATATGATCAGCTATTC
CAGCTATATGAAGAATTAGACGCTGATATTAGCAGTGTGACATTCTGGGG
AATTGCTGATAATCATACTTGGCTTGATGACCGTGCAAGACAGTACAATA
ATGGTGTAGGTGTAGATGCACCATTTGTTTTTGATCATAATTATCGCGTC
AAGCCTGCTTACTGGAGAATTATTGATTAA
>orf_4167 [protein=family 10 xylanase]
VSNVTKVFKLLLALALVLPVISLGSPASQAASNQPTSNGPQGYASMNGGT
TGGAGGRVEYASTGAQIQQLIDNRSRSNNPDEPLTIYVNGTITQGNSPQS
LIDVKNHRGKAHEIKNISIIGVGTNGEFDGIGIRLSNAHNIIIQNVSIHH
VREGEGTAIEVTDDSKNVWIDHNEFYSEFPGNGDSDYYDGLVDMKRNAEY
ITVSWNKFENHWKTMLVGHTDNASLAPDKITYHHNYFNNLNSRVPLIRYA
DVHMFNNYFKDINDTAINSRVGARVFVENNYFDNVGSGQADPTTGFIKGP
VGWFYGSPSTGYWNLRGNVFVNTPNSHLNSTTNFTPPYSYQVQSATQAKS
SVEQHSGVGVIN

>orf_1390 cellulase
ATGACTAACCGTTATAGTCGTTTGGTGGCCATACTGGCCGTATGTACGTT
TCTAATTAGTTTGATCGTGCCTGTACAGCAGAACAGCTCGGAAGCAGCGT
CTTCTGATTACAATTACGCAGAAGCGCTACAAAAATCGATTTATTTTTAT
GAAGCACAACGTTCCGGTGAACTTCCGGAAAACAACCGGGTTCAATGGCG
CGGAGATTCCGGTATGTTAGACGGAGCCGATGTCGGTGTGGATTTGACTG
GGGGATGGTATGACGCTGGGGATCATGTGAAATTTGGATTTCCTATGGCT
TTCACAACGACGATGCTAGCCTGGTCTGTTTACGAATACGAGGAAGGCTT
TAAGGCGGCTGGACAGATGGATCACATGCTGGATAATATCAGGTGGGCAA
CGGATTATTTTTTGAAAGCTCATACCGGACCGACAGAATTATGGGGACAA
GTGGGGCAGGGGTCACTTGATCATGCCTGGTGGGGGCCGGCAGAAGTTAT
GCCGATGGATCGACCAGCTTTTAAGATCGATGAAAACTGTCCGGGATCTG
ACTTAGCAGCAGAAACGGCTGCGGCATTGGCGTCTTCGTCGATTATTTTC
AGGGACAGTGATCCGGATTATGCTGATGAATTGCTAGACGGCGCTCGGGA
GCTGTATGATTTCGCCGATCAATACCGGGGCGTTTATTCAGATTGTATTA
CTGATGCACAGGAGTATTACAATTCTTGGAGCGGTTATGAAGATGAAATC
ACTTGGGGAGCCATCTGGCTGTATCTGGCTACAGAGGAAGAGGAGTATCT
TGACAAAGCATTGTCTTCAGTAGAAGACTGGTCGGCTGACCATGCGCAAA
ATTGGCCGTACACTTGGACGATTGCCTGGGATGATAAAGTGTTCGGTAAC
TATGTGTTACTGTCCCGATTGACAGACGATTCGCGTTTTTCAGAAGCAGC
TGAACGCAATCTTGATTACTGGTCTACAGGGGTACCAGAAACAGGGGAAC
GGATTCATTATACTCCTGGTGGATTGGCTTGGCTGGATACGTGGGGGGCG
TTGCGTTATTCCTCCAATGCTGCTTTTCTAGCATTTGTTTACAGTGATAT
TGTTGACGATCCTACCAAGCAGCAACAGTATCAAGAATTTGCCGAAAGTC
AAATCCTTTATGCTTTAGGTGAAAACCCGGACAACCGTAGCTATGTTGTT
GGGTATGGCAATAATTCTCCAGAACGGCCGCATCACCGTACATCGCACGG
TTCTTGGGCGGACAGTGAAAACGTGCCGGACTATCATCGTCATATGCTGT
ATGGGGCACTTGTTGGCGGGCCAGATCAACATGATAATTATGAAGATCAC
ATCGGGGATTACATCATGAACGAGGTGGCGATTGATTACAATGCCGCTTT
TACTGGTGGCTTGGCGAGAATGATGATCGATTACGGTGAGGGGCAGGAAC
CACTGCCTAATTTCCCGGAGTGGGTTGAGCCAGAAGATGAAATGTTTGTG
GAAGCTGCGATTAACAGCTCGGGAGCAAATTATACGGAAATTCGCGCGCA
GTTGAACAATCGTTCCGGTTGGCCAGCTCGCATGGGAGATGAGCTGTCCT
TTAAATATTTTGTCGATCTCAGTGAAGTGTATGCAGCTGGTTATACGGCT
GAGGATATCACCGTTTCTTCAGGTGGTTATAATGAAGGGGCTGAGATTTC
CCCGTTGATTCCTTATGATGAAACCAGTCATATTTATTATACACATATTG
ATTTTACCGGAGTGGACATCTACCCTGGTGGTCAATCTGCTCATTACAAA
GAGGTTCAGTTCAGAATAGCGGCACCACAGGGTACTTCCTTCTGGGATCC
GACTAACGATTATTCGTATCAAGGGATGGGCGACTCCTTAACAGCATCTC
AGTTTATTCCTGTATATGATGCCGGAGAGCTCGTCTTTGGAGCTGAACCA
CGTCCTGTTGATATTCCGGCAGTGCCAACCGGTCTGACGGCCACCGCTGG
TGATGGAACCGTGATGTTGGAATGGGAGCCGGCAGTTGGGGCAAGTTATT
ACAACATCAAACGGGCATCGGTGTCGGGAGGACCTTACACGACTGTGGCT
TCCGTAAACAGGACATCCTATACCGATACCGACCTGACGAATGACACCAC
TTATTACTATGTCATCAGTGCGGCGAATAGTATGGGAGAAAGTGATGATA
CTGCGGAAGTGAGTGCTATGCCGGATGAAGGAGAACCGGGCGTTCCGCCA
TCAGGCGATCTTGCCGTGTACTATCGAACCGGGGATACGGATGCGACAAA
CAGTCATGTTCAGCCCCATTTTAATATCGTCAATGCTGGTGATACAAATG
TCGAACTTGAAGATGTAACGCTTCGTTACTGGTACACGATAGACGGCGAA
GCCACGCAGCAATTTCATTGTGACTGGGCGGGCATTGGCTGGAGTAACTT
AAATGGCACGTTTGTCTCATTAACACAACCGGTAACTGGAGCGGATCATT
ATTTAGAAGTCAGTTTTGCTCCTTCAGCAGGAGTGCTACTTGCCGGGGAG
GATACTGGGGCAATCCAGACGCGGTTCAACAAAAATAACTGGGAAAGTTA
CAATGAGAATAACGATCACTCCTACGATGGAACAAAAACATCCTTTCAGG
AATGGGAAAAAATCACCTTATATATCGGAGATGAGCTAGTTTGGGGTATG
GAGCCTGAGTAA
>orf_1390 [protein=cellulase]
MTNRYSRLVAILAVCTFLISLIVPVQQNSSEAASSDYNYAEALQKSIYFY
EAQRSGELPENNRVQWRGDSGMLDGADVGVDLTGGWYDAGDHVKFGFPMA
FTTTMLAWSVYEYEEGFKAAGQMDHMLDNIRWATDYFLKAHTGPTELWGQ
VGQGSLDHAWWGPAEVMPMDRPAFKIDENCPGSDLAAETAAALASSSIIF
RDSDPDYADELLDGARELYDFADQYRGVYSDCITDAQEYYNSWSGYEDEI
TWGAIWLYLATEEEEYLDKALSSVEDWSADHAQNWPYTWTIAWDDKVFGN
YVLLSRLTDDSRFSEAAERNLDYWSTGVPETGERIHYTPGGLAWLDTWGA
LRYSSNAAFLAFVYSDIVDDPTKQQQYQEFAESQILYALGENPDNRSYVV
GYGNNSPERPHHRTSHGSWADSENVPDYHRHMLYGALVGGPDQHDNYEDH
IGDYIMNEVAIDYNAAFTGGLARMMIDYGEGQEPLPNFPEWVEPEDEMFV
EAAINSSGANYTEIRAQLNNRSGWPARMGDELSFKYFVDLSEVYAAGYTA
EDITVSSGGYNEGAEISPLIPYDETSHIYYTHIDFTGVDIYPGGQSAHYK
EVQFRIAAPQGTSFWDPTNDYSYQGMGDSLTASQFIPVYDAGELVFGAEP
RPVDIPAVPTGLTATAGDGTVMLEWEPAVGASYYNIKRASVSGGPYTTVA
SVNRTSYTDTDLTNDTTYYYVISAANSMGESDDTAEVSAMPDEGEPGVPP
SGDLAVYYRTGDTDATNSHVQPHFNIVNAGDTNVELEDVTLRYWYTIDGE
ATQQFHCDWAGIGWSNLNGTFVSLTQPVTGADHYLEVSFAPSAGVLLAGE
DTGAIQTRFNKNNWESYNENNDHSYDGTKTSFQEWEKITLYIGDELVWGM
EPE

>orf_1392 cellulase
ATGAATGGATTGGTGAAACGCAAACCGGTGGTGTTATTCATTGTTTTGTG
TTTGTTCACGACGATGTTTATGTCTGACGGAATGTTTGGCAGTCAAAAGG
TGAGTGCACAATCTAACGATGAAATGCGATTCATGCAACTTTATGATCAG
TTAAAGGATCCAGATAACGGATATTTTTCAGACGAGGGTATTCCGTATCA
TGCGATTGAAACATTGATGAGTGAGGCACCGGATTACGGACATATGACGA
CCTCGGAAGCATACAGTTACTGGATCTGGTTGGAAGTACTTTACGGTGCT
TATACAGGAGACTGGGATCCACTTGAAGAAGCATGGGACAACATGGAGCA
GTATATCATTCCAGATGATCATGAACAGCCGACAATTCAGCACTACAATT
CTTCTAGTCCGGCTACTTATGCACCGGAGCATCCTTATCCGGATATGTAC
CCGAGTAGATTGTCAGAGGAAGTGACAACCGGGTCAGATCCGCTTCATGA
GGAGCTAGTGTCCACATACAACGAAGACACCATGTATTTAATGCACTGGC
TGCTCGATGTGGACAATTGGTATAATTTTGGAAATCTTTTGTCCCCTGAA
CATACGGCATCATATGTCAACACATTCCAGCGGGGGCAACAGGAATCTGT
TTGGGAGACGATCACTCACCCTTCCCAGGACGACCATTCTTTCGGAAGTT
CTGACGGGGGCTTCGTATCTCTATTTACCGCAGAGGACCAATCTCCGGCT
CAACAGTGGCGATATACGGCGGCTCCTGATGCGGATGCACGCGTTGTTCA
AGTCATGCATTTAGCCCAAGAATTTGGCTACGACAACGATGAATACTTGG
ACAAGACGCGCAAAATGGGCGATTACTTGCGGTACAGCATGTATGATAAA
TATTTCCAGGAAATTGGGAGTGCATCAGATGGAAATCCGACACCAGGAAC
GGACAAAAGTGCTAGTCATTATTTGCTTTCCTGGTACACTGCATGGGGTG
GTGGACTGCCTACCGATGACAATCCGTGGGGGGCAAACTGGGCTTGGAAA
ATAGGTTCAAGCCATGTCCATCAAGGGTATCAAAATCCTGTTGCTGCATA
TGCGCTTTCTCAAGGAGATCTTGTACCTGACTCTCCAACGGCGCAAAGCG
ATTGGGAAGAATCGTTGACCCGTACGTTGGAATTTTTCACATGGCTCCAA
TCGGATGAAGGGGCTATTGCCGGTGGGGCTACGAACAGTGTCGGTGGACA
TTATGCTCCTTATGAATCAAATGTCAGTACGTTTTATGACATGATCTATG
ATGAAAAACCGGTTTACCATGATCCGCCTTCCAATACTTGGTTCGGTTTT
CAAGCTTGGTCGATGGAGAGAGTAGCGGATTTTTACCGTATGCTAGCCGA
GAGCGGTGAAACGGATTCAGAAGAGTTCCAAATGGCCAAGCAGGTGACAG
AAAATTGGGTCAATTGGGCGATGCATTATACGTTCGTTGATGAGCGTCCC
GTTTTAGACGATGAAGGGTACTTTCTCGATCCCGATGGCGAACGCATTTT
GATCGATGCAAACCCGACAGTGGACACTGTCACGTCTCCAGGTGAGTTTT
GGCTACTTGACGGTCAGGACTGGGAAGGTGTGCCTGAAAACTGGAACGGC
TTCAGCAATCACGATGGAAATTCAAATTTACACGTTATTCCTCAAGGAGC
AGGTCAGGACGTAGGTGCCCTCGGAAGCTTTGTCAAAGTATTAGCTAACT
ATGCGGCAGGAACGGAAGCAGAGGAGGGTTCTTATTCTGAATTGGGAGAA
GAAGCTAAAAATATCGCAGCTCAACTTCTAGAAACAGCGTGGGATTACAA
TGATGGCATTGGCATCGTGACAGAGGAAGAGCGAGAGGATTACTGGCGCT
ACTTTGACCAAAGAATTTACATTCCAGACGGCTGGAATGGCACATACGGT
CAGGGGAATGAGCTTCCAGGTGAGAATACCGTGCCTTCTGATCCAGAAAG
AGGCGGAGATGGTGTCTATATCTCGTTCCATGATTTGCGTCCGGAAATTA
AGAACGATCCGCAATGGGATTATCTAGAGAATCTATACAACTCTTCTTTC
AATCCCGATACCGAGGAGTGGGAGGACGGTGTGCCGACATTTGAATACCA
TCGCTTCTGGTCTCAAGTGGATATCGCTACAGCCTATGCCGTATATGACC
GTCTGCTTGGTGACAGCGAAGATTCAGCACCGCCAGCTCCAACTGGATTA
GAGGCAATGGAGGGCGACGAACAAGTTCTCCTGTCTTGGAATGCTGTATC
AAGTGCTGACAGCTATAGTGTATATAGGTCCACAACCTCAGGTGGCTCTT
ACACAGAGGTAGCCAGTGGGTTGGAGGACACGAGTTATACGGATGAAGAC
CTTTCAAATGACACGACATATTACTATGTCGTAACCGCTACAAATGCACA
TGGAGAATCTTCTTTTTCTACTGAGGTTTCAGCTACGCCTGGAGAACTTC
CGGCCTCTGATGATTTAGTACTCGAATATATGGCAGCTGAGACGAACTCG
ACCTCTAATGCGATACGGCCGTATTTCAATATCGTGAATAACGGAGATGA
TACCATTAACATGGCAGATTTGACGATTCGTTATTGGTACAGCTTAGACG
GAGAGGAAAGTCAACAGTTTCATTGTGACTATGCCTTAATTGGAAGCGGG
AATGTACAAGGTAGTTTTCATGCGTTGGACAATCCTGTGGACGGTGCTGA
TCATTACTTGGAGATCAGTTTTGCAAGCGGCGCCGGATCTCTTGATTCTA
ACGAGGAAAGTGGAGAAATTCAGACGCGACTTAACAAAGTGAATTGGACC
AGTTACAATCAAGCAGATGATTATTCTTTTGACCCGACTAAAACGTCATT
TGAGCCTTGGGAAAAGGTAACGCTTTACCATGACGGTCAATTGGTCTGGG
GTGTGGAACCGAAATAA
>orf_1392 [protein=cellulase]
MNGLVKRKPVVLFIVLCLFTTMFMSDGMFGSQKVSAQSNDEMRFMQLYDQ
LKDPDNGYFSDEGIPYHAIETLMSEAPDYGHMTTSEAYSYWIWLEVLYGA
YTGDWDPLEEAWDNMEQYIIPDDHEQPTIQHYNSSSPATYAPEHPYPDMY
PSRLSEEVTTGSDPLHEELVSTYNEDTMYLMHWLLDVDNWYNFGNLLSPE
HTASYVNTFQRGQQESVWETITHPSQDDHSFGSSDGGFVSLFTAEDQSPA
QQWRYTAAPDADARVVQVMHLAQEFGYDNDEYLDKTRKMGDYLRYSMYDK
YFQEIGSASDGNPTPGTDKSASHYLLSWYTAWGGGLPTDDNPWGANWAWK
IGSSHVHQGYQNPVAAYALSQGDLVPDSPTAQSDWEESLTRTLEFFTWLQ
SDEGAIAGGATNSVGGHYAPYESNVSTFYDMIYDEKPVYHDPPSNTWFGF
QAWSMERVADFYRMLAESGETDSEEFQMAKQVTENWVNWAMHYTFVDERP
VLDDEGYFLDPDGERILIDANPTVDTVTSPGEFWLLDGQDWEGVPENWNG
FSNHDGNSNLHVIPQGAGQDVGALGSFVKVLANYAAGTEAEEGSYSELGE
EAKNIAAQLLETAWDYNDGIGIVTEEEREDYWRYFDQRIYIPDGWNGTYG
QGNELPGENTVPSDPERGGDGVYISFHDLRPEIKNDPQWDYLENLYNSSF
NPDTEEWEDGVPTFEYHRFWSQVDIATAYAVYDRLLGDSEDSAPPAPTGL
EAMEGDEQVLLSWNAVSSADSYSVYRSTTSGGSYTEVASGLEDTSYTDED
LSNDTTYYYVVTATNAHGESSFSTEVSATPGELPASDDLVLEYMAAETNS
TSNAIRPYFNIVNNGDDTINMADLTIRYWYSLDGEESQQFHCDYALIGSG
NVQGSFHALDNPVDGADHYLEISFASGAGSLDSNEESGEIQTRLNKVNWT
SYNQADDYSFDPTKTSFEPWEKVTLYHDGQLVWGVEPK
